# Supplementary material for: ABCC transporters mediate insect resistance to multiple Bt toxins revealed by bulk segregant analysis
Source: BMC Biol. 2014 Jun 9;12:46. doi: 10.1186/1741-7007-12-46 (PMC4071345; doi:10.1186/1741-7007-12-46)
Supplement: Additional file 1 — S. exigua unigenes with orthologs in D. melanogaster and B. mori. [file 1741-7007-12-46-S1.xlsx]

## Sheet: sfile_x1_SE_transcriptome-2.0.s
Spp	seqname	orthologs
silkworm_pep	SEUC00007_TC01	BGIBMGA002791-PA
silkworm_pep	SEUC00011_TC02	BGIBMGA002782-PA
silkworm_pep	SEUC00012_TC01	BGIBMGA014307-PA
silkworm_pep	SEUC00013_TC02	BGIBMGA009777-PA
silkworm_pep	SEUC00016_TC01	BGIBMGA005397-PA
silkworm_pep	SEUC00019_TC01	BGIBMGA013696-PA
silkworm_pep	SEUC00050_TC01	BGIBMGA009503-PA
silkworm_pep	SEUC00054_TC01	BGIBMGA007980-PA
silkworm_pep	SEUC00055_TC01	BGIBMGA012275-PA
silkworm_pep	SEUC00058_TC01	BGIBMGA010081-PA
dmel_pep	SEUC00058_TC01	FBpp0073075,FBpp0073076
dmel_pep	SEUC00063_TC01	FBpp0086605,FBpp0301077
silkworm_pep	SEUC00069_TC01	BGIBMGA008272-PA
dmel_pep	SEUC00069_TC01	FBpp0099566,FBpp0099565,FBpp0099564,FBpp0099563,FBpp0099562
silkworm_pep	SEUC00070_TC01	BGIBMGA002832-PA
silkworm_pep	SEUC00087_TC01	BGIBMGA005432-PA
silkworm_pep	SEUC00088_TC01	BGIBMGA013967-PA
dmel_pep	SEUC00101_TC01	FBpp0084833,FBpp0084834,FBpp0303325
silkworm_pep	SEUC00111_TC01	BGIBMGA008195-PA
silkworm_pep	SEUC00117_TC01	BGIBMGA002991-PA
silkworm_pep	SEUC00120_TC01	BGIBMGA005778-PA
silkworm_pep	SEUC00124_TC01	BGIBMGA001369-PA
silkworm_pep	SEUC00124_TC02	BGIBMGA001369-PA
silkworm_pep	SEUC00128_TC01	BGIBMGA006339-PA
silkworm_pep	SEUC00135_TC01	BGIBMGA011648-PA
silkworm_pep	SEUC00138_TC01	BGIBMGA012767-PA
silkworm_pep	SEUC00141_TC01	BGIBMGA003447-PA
silkworm_pep	SEUC00147_TC01	BGIBMGA010103-PA
silkworm_pep	SEUC00148_TC01	BGIBMGA004135-PA
silkworm_pep	SEUC00150_TC01	BGIBMGA007058-PA,BGIBMGA007059-PA
dmel_pep	SEUC00150_TC01	FBpp0073200
silkworm_pep	SEUC00153_TC01	BGIBMGA013152-PA
silkworm_pep	SEUC00154_TC01	BGIBMGA002381-PA,BGIBMGA004614-PA,BGIBMGA006313-PA,BGIBMGA014536-PA
dmel_pep	SEUC00154_TC01	FBpp0082175,FBpp0081986,FBpp0082147,FBpp0082106,FBpp0082105,FBpp0081956,FBpp0082514,FBpp0082515,FBpp0082516,FBpp0082517,FBpp0082518,FBpp0082519,FBpp0307982,FBpp0083974,FBpp0075504,FBpp0082107
silkworm_pep	SEUC00162_TC01	BGIBMGA001665-PA
silkworm_pep	SEUC00164_TC01	BGIBMGA013559-PA
silkworm_pep	SEUC00166_TC01	BGIBMGA004459-PA
silkworm_pep	SEUC00167_TC01	BGIBMGA009064-PA
silkworm_pep	SEUC00170_TC01	BGIBMGA000277-PA,BGIBMGA000278-PA
silkworm_pep	SEUC00180_TC01	BGIBMGA005990-PA
dmel_pep	SEUC00187_TC01	FBpp0083530
silkworm_pep	SEUC00192_TC01	BGIBMGA010070-PA
dmel_pep	SEUC00192_TC01	FBpp0083990
silkworm_pep	SEUC00194_TC01	BGIBMGA000985-PA
silkworm_pep	SEUC00233_TC01	BGIBMGA012339-PA
dmel_pep	SEUC00233_TC01	FBpp0073787
silkworm_pep	SEUC00248_TC01	BGIBMGA001904-PA
dmel_pep	SEUC00248_TC01	FBpp0076439,FBpp0304445
silkworm_pep	SEUC00255_TC01	BGIBMGA010920-PA
silkworm_pep	SEUC00257_TC01	BGIBMGA008712-PA
silkworm_pep	SEUC00259_TC01	BGIBMGA001831-PA
silkworm_pep	SEUC00261_TC01	BGIBMGA006657-PA
silkworm_pep	SEUC00267_TC01	BGIBMGA006501-PA
silkworm_pep	SEUC00268_TC01	BGIBMGA005245-PA
silkworm_pep	SEUC00281_TC01	BGIBMGA013229-PA
silkworm_pep	SEUC00282_TC01	BGIBMGA003423-PA
silkworm_pep	SEUC00289_TC01	BGIBMGA013857-PA
silkworm_pep	SEUC00298_TC01	BGIBMGA005632-PA
silkworm_pep	SEUC00301_TC01	BGIBMGA008033-PA
silkworm_pep	SEUC00304_TC01	BGIBMGA006643-PA
silkworm_pep	SEUC00339_TC01	BGIBMGA013885-PA
dmel_pep	SEUC00339_TC01	FBpp0079198
silkworm_pep	SEUC00370_TC01	BGIBMGA012714-PA
silkworm_pep	SEUC00373_TC01	BGIBMGA001374-PA
silkworm_pep	SEUC00378_TC01	BGIBMGA007527-PA
silkworm_pep	SEUC00689_TC01	BGIBMGA005163-PA
dmel_pep	SEUC00780_TC01	FBpp0301763,FBpp0090961,FBpp0090962,FBpp0090963
silkworm_pep	SEUC00781_TC01	BGIBMGA004281-PA
dmel_pep	SEUC00782_TC01	FBpp0290654
silkworm_pep	SEUC00794_TC01	BGIBMGA012092-PA
dmel_pep	SEUC00794_TC01	FBpp0305768,FBpp0305769,FBpp0305770,FBpp0305771,FBpp0291786,FBpp0297315,FBpp0297316
silkworm_pep	SEUC00795_TC01	BGIBMGA002301-PA
silkworm_pep	SEUC00798_TC01	BGIBMGA013802-PA
silkworm_pep	SEUC00836_TC01	BGIBMGA010008-PA
silkworm_pep	SEUC00846_TC01	BGIBMGA001564-PA
silkworm_pep	SEUC00876_TC01	BGIBMGA005083-PA
silkworm_pep	SEUC00888_TC01	BGIBMGA005156-PA
silkworm_pep	SEUC00890_TC01	BGIBMGA009647-PA,BGIBMGA014580-PA
dmel_pep	SEUC00890_TC01	FBpp0091154,FBpp0091128,FBpp0091132,FBpp0091130,FBpp0085280,FBpp0091140,FBpp0091118,FBpp0091136,FBpp0091134,FBpp0082421,FBpp0082422,FBpp0082423,FBpp0306146,FBpp0091120,FBpp0091138,FBpp0091116,FBpp0091146,FBpp0091144,FBpp0091152,FBpp0091114,FBpp0091122,FBpp0091148,FBpp0091142,FBpp0091150,FBpp0091124
dmel_pep	SEUC00891_TC01	FBpp0082392
silkworm_pep	SEUC00894_TC01	BGIBMGA010685-PA
dmel_pep	SEUC00894_TC01	FBpp0081282
silkworm_pep	SEUC00898_TC01	BGIBMGA010714-PA
silkworm_pep	SEUC00901_TC01	BGIBMGA007245-PA
silkworm_pep	SEUC00903_TC01	BGIBMGA010977-PA
silkworm_pep	SEUC00905_TC01	BGIBMGA004001-PA
dmel_pep	SEUC00905_TC01	FBpp0086289,FBpp0086290,FBpp0086291,FBpp0086292,FBpp0086293
silkworm_pep	SEUC00908_TC01	BGIBMGA007119-PA
dmel_pep	SEUC00908_TC01	FBpp0082816
silkworm_pep	SEUC00909_TC01	BGIBMGA007243-PA
dmel_pep	SEUC00909_TC01	FBpp0086918,FBpp0086916,FBpp0086917
silkworm_pep	SEUC00911_TC01	BGIBMGA003470-PA
silkworm_pep	SEUC00912_TC01	BGIBMGA012508-PA
dmel_pep	SEUC00912_TC01	FBpp0080829,FBpp0304487
silkworm_pep	SEUC00913_TC01	BGIBMGA000349-PA
dmel_pep	SEUC00913_TC01	FBpp0074583,FBpp0301156
silkworm_pep	SEUC00914_TC01	BGIBMGA006850-PA
dmel_pep	SEUC00914_TC01	FBpp0074067,FBpp0074068,FBpp0293728,FBpp0305092,FBpp0085094,FBpp0293124,FBpp0306613,FBpp0074069,FBpp0301546,FBpp0294044
silkworm_pep	SEUC00915_TC01	BGIBMGA007125-PA
dmel_pep	SEUC00915_TC01	FBpp0086558,FBpp0292774,FBpp0292772,FBpp0292773
silkworm_pep	SEUC00916_TC01	BGIBMGA004994-PA
dmel_pep	SEUC00916_TC01	FBpp0080121
silkworm_pep	SEUC00917_TC01	BGIBMGA002648-PA
dmel_pep	SEUC00917_TC01	FBpp0080287
silkworm_pep	SEUC01452_TC01	BGIBMGA001063-PA
silkworm_pep	SEUC01454_TC01	BGIBMGA004068-PA
dmel_pep	SEUC01454_TC01	FBpp0072073
silkworm_pep	SEUC01462_TC01	BGIBMGA009118-PA
dmel_pep	SEUC01462_TC01	FBpp0075690
silkworm_pep	SEUC01464_TC01	BGIBMGA011994-PA
dmel_pep	SEUC01464_TC01	FBpp0086057
silkworm_pep	SEUC01466_TC01	BGIBMGA010668-PA
dmel_pep	SEUC01466_TC01	FBpp0079157,FBpp0305308
silkworm_pep	SEUC01467_TC01	BGIBMGA007904-PA
dmel_pep	SEUC01467_TC01	FBpp0076804
silkworm_pep	SEUC01468_TC01	BGIBMGA012511-PA
silkworm_pep	SEUC01469_TC01	BGIBMGA007068-PA
dmel_pep	SEUC01469_TC01	FBpp0076756,FBpp0304369,FBpp0304370
silkworm_pep	SEUC01470_TC01	BGIBMGA006323-PA
silkworm_pep	SEUC01471_TC01	BGIBMGA005169-PA
dmel_pep	SEUC01471_TC01	FBpp0083912
silkworm_pep	SEUC01472_TC01	BGIBMGA003457-PA
dmel_pep	SEUC01472_TC01	FBpp0072086
dmel_pep	SEUC01472_TC02	FBpp0072086
silkworm_pep	SEUC01473_TC01	BGIBMGA011756-PA
dmel_pep	SEUC01473_TC01	FBpp0075138
dmel_pep	SEUC01474_TC01	FBpp0076414,FBpp0076415,FBpp0076416,FBpp0302862,FBpp0302863,FBpp0302864
silkworm_pep	SEUC01475_TC01	BGIBMGA011435-PA
dmel_pep	SEUC01475_TC01	FBpp0072315
silkworm_pep	SEUC01476_TC01	BGIBMGA005207-PA
dmel_pep	SEUC01476_TC01	FBpp0078711
silkworm_pep	SEUC01477_TC01	BGIBMGA001495-PA
silkworm_pep	SEUC01479_TC01	BGIBMGA002822-PA
dmel_pep	SEUC01479_TC01	FBpp0070300,FBpp0303802
silkworm_pep	SEUC01480_TC01	BGIBMGA013108-PA
silkworm_pep	SEUC01481_TC01	BGIBMGA003483-PA
dmel_pep	SEUC01481_TC01	FBpp0071688
silkworm_pep	SEUC01482_TC01	BGIBMGA014059-PA
dmel_pep	SEUC01482_TC01	FBpp0083570,FBpp0083571,FBpp0307181
silkworm_pep	SEUC01483_TC01	BGIBMGA014483-PA
dmel_pep	SEUC01483_TC01	FBpp0072975
silkworm_pep	SEUC01484_TC01	BGIBMGA002594-PA
dmel_pep	SEUC01484_TC01	FBpp0072072
silkworm_pep	SEUC01484_TC02	BGIBMGA002594-PA
dmel_pep	SEUC01484_TC02	FBpp0072072
silkworm_pep	SEUC01485_TC01	BGIBMGA003398-PA
dmel_pep	SEUC01485_TC01	FBpp0071497
silkworm_pep	SEUC01487_TC01	BGIBMGA000694-PA
dmel_pep	SEUC01487_TC01	FBpp0078822
silkworm_pep	SEUC01488_TC01	BGIBMGA005786-PA
dmel_pep	SEUC01488_TC01	FBpp0288569
silkworm_pep	SEUC01490_TC01	BGIBMGA000897-PA
dmel_pep	SEUC01490_TC01	FBpp0077859,FBpp0303954
silkworm_pep	SEUC01491_TC01	BGIBMGA010671-PA
dmel_pep	SEUC01491_TC01	FBpp0071587
silkworm_pep	SEUC01492_TC01	BGIBMGA005528-PA
dmel_pep	SEUC01492_TC01	FBpp0086993
silkworm_pep	SEUC01493_TC01	BGIBMGA001303-PA
dmel_pep	SEUC01493_TC01	FBpp0079233
silkworm_pep	SEUC01495_TC01	BGIBMGA014418-PA
dmel_pep	SEUC01495_TC01	FBpp0075292,FBpp0297750,FBpp0304444,FBpp0075291,FBpp0297749
silkworm_pep	SEUC01496_TC01	BGIBMGA003155-PA
dmel_pep	SEUC01496_TC01	FBpp0073906
silkworm_pep	SEUC01497_TC01	BGIBMGA006376-PA
silkworm_pep	SEUC01498_TC01	BGIBMGA010309-PA
dmel_pep	SEUC01498_TC01	FBpp0080407
silkworm_pep	SEUC01499_TC01	BGIBMGA013782-PA
silkworm_pep	SEUC01500_TC01	BGIBMGA002087-PA
silkworm_pep	SEUC01501_TC01	BGIBMGA003196-PA
dmel_pep	SEUC01501_TC01	FBpp0070584
silkworm_pep	SEUC01502_TC01	BGIBMGA009319-PA
dmel_pep	SEUC01502_TC01	FBpp0083802
silkworm_pep	SEUC01503_TC01	BGIBMGA009186-PA
silkworm_pep	SEUC01504_TC01	BGIBMGA003186-PA
dmel_pep	SEUC01504_TC01	FBpp0078806,FBpp0078807,FBpp0078808,FBpp0078809,FBpp0297911,FBpp0303628
silkworm_pep	SEUC01504_TC02	BGIBMGA003186-PA
dmel_pep	SEUC01504_TC02	FBpp0078806,FBpp0078807,FBpp0078808,FBpp0078809,FBpp0297911,FBpp0303628
silkworm_pep	SEUC01505_TC01	BGIBMGA003544-PA
dmel_pep	SEUC01505_TC01	FBpp0073995,FBpp0084648
silkworm_pep	SEUC01506_TC01	BGIBMGA011618-PA
dmel_pep	SEUC01506_TC01	FBpp0076848,FBpp0297223
dmel_pep	SEUC01507_TC01	FBpp0081845,FBpp0081846
silkworm_pep	SEUC01509_TC01	BGIBMGA003726-PA
dmel_pep	SEUC01509_TC01	FBpp0079484,FBpp0099517,FBpp0302626
silkworm_pep	SEUC01509_TC02	BGIBMGA003726-PA
dmel_pep	SEUC01509_TC02	FBpp0079484,FBpp0099517,FBpp0302626
silkworm_pep	SEUC01512_TC01	BGIBMGA000959-PA
dmel_pep	SEUC01512_TC01	FBpp0087609,FBpp0087610,FBpp0087608
silkworm_pep	SEUC01515_TC01	BGIBMGA007879-PA
dmel_pep	SEUC01515_TC01	FBpp0110421,FBpp0110424,FBpp0304879
silkworm_pep	SEUC01516_TC01	BGIBMGA010278-PA
dmel_pep	SEUC01516_TC01	FBpp0085566
silkworm_pep	SEUC01517_TC01	BGIBMGA007363-PA
dmel_pep	SEUC01517_TC01	FBpp0080640,FBpp0080641,FBpp0080639,FBpp0303872
silkworm_pep	SEUC01518_TC01	BGIBMGA011467-PA
dmel_pep	SEUC01518_TC01	FBpp0086103
silkworm_pep	SEUC01520_TC01	BGIBMGA002429-PA
dmel_pep	SEUC01520_TC01	FBpp0075479,FBpp0074017
silkworm_pep	SEUC01521_TC01	BGIBMGA003153-PA
dmel_pep	SEUC01521_TC01	FBpp0077720
silkworm_pep	SEUC01522_TC01	BGIBMGA003669-PA
dmel_pep	SEUC01522_TC01	FBpp0075104
silkworm_pep	SEUC01524_TC01	BGIBMGA003718-PA
dmel_pep	SEUC01524_TC01	FBpp0070162,FBpp0070163,FBpp0070164,FBpp0298011,FBpp0304840
silkworm_pep	SEUC01525_TC01	BGIBMGA011620-PA
dmel_pep	SEUC01525_TC01	FBpp0076602,FBpp0305562
silkworm_pep	SEUC01526_TC01	BGIBMGA013774-PA
dmel_pep	SEUC01526_TC01	FBpp0084456,FBpp0084457
dmel_pep	SEUC01527_TC01	FBpp0306998,FBpp0110412
silkworm_pep	SEUC01528_TC01	BGIBMGA008507-PA
dmel_pep	SEUC01528_TC01	FBpp0073606
silkworm_pep	SEUC01529_TC01	BGIBMGA002455-PA
silkworm_pep	SEUC01530_TC01	BGIBMGA001106-PA
dmel_pep	SEUC01530_TC01	FBpp0085314,FBpp0303728
silkworm_pep	SEUC01531_TC01	BGIBMGA008865-PA
dmel_pep	SEUC01531_TC01	FBpp0078354
silkworm_pep	SEUC01532_TC01	BGIBMGA002811-PA
dmel_pep	SEUC01532_TC01	FBpp0289147,FBpp0289148,FBpp0306039
silkworm_pep	SEUC01532_TC02	BGIBMGA002811-PA
dmel_pep	SEUC01532_TC02	FBpp0289147,FBpp0289148,FBpp0306039
silkworm_pep	SEUC01533_TC01	BGIBMGA012118-PA
dmel_pep	SEUC01533_TC01	FBpp0070716
silkworm_pep	SEUC01534_TC01	BGIBMGA004115-PA
silkworm_pep	SEUC01536_TC01	BGIBMGA006510-PA
dmel_pep	SEUC01536_TC01	FBpp0084566,FBpp0084565
silkworm_pep	SEUC01541_TC01	BGIBMGA003397-PA
dmel_pep	SEUC01541_TC01	FBpp0099686,FBpp0301957
silkworm_pep	SEUC01542_TC01	BGIBMGA005324-PA
dmel_pep	SEUC01542_TC01	FBpp0070639
silkworm_pep	SEUC01542_TC02	BGIBMGA005324-PA
silkworm_pep	SEUC01544_TC01	BGIBMGA003070-PA
dmel_pep	SEUC01544_TC01	FBpp0110179
silkworm_pep	SEUC01545_TC01	BGIBMGA011504-PA
dmel_pep	SEUC01545_TC01	FBpp0082522
silkworm_pep	SEUC01546_TC01	BGIBMGA008887-PA
dmel_pep	SEUC01546_TC01	FBpp0071631
silkworm_pep	SEUC01547_TC01	BGIBMGA005506-PA
silkworm_pep	SEUC01550_TC01	BGIBMGA003422-PA
silkworm_pep	SEUC01551_TC01	BGIBMGA010337-PA
silkworm_pep	SEUC01552_TC01	BGIBMGA000066-PA
dmel_pep	SEUC01552_TC01	FBpp0084959
silkworm_pep	SEUC01554_TC01	BGIBMGA012632-PA
dmel_pep	SEUC01554_TC01	FBpp0071459
silkworm_pep	SEUC01556_TC01	BGIBMGA007710-PA
dmel_pep	SEUC01556_TC01	FBpp0074180
silkworm_pep	SEUC01557_TC01	BGIBMGA007824-PA
dmel_pep	SEUC01557_TC01	FBpp0087958
silkworm_pep	SEUC01559_TC01	BGIBMGA011270-PA
dmel_pep	SEUC01559_TC01	FBpp0081545
silkworm_pep	SEUC01560_TC01	BGIBMGA004661-PA
dmel_pep	SEUC01560_TC01	FBpp0079182
silkworm_pep	SEUC01561_TC01	BGIBMGA003185-PA
dmel_pep	SEUC01561_TC01	FBpp0078864,FBpp0078865,FBpp0078866,FBpp0089196,FBpp0301151,FBpp0301152
silkworm_pep	SEUC01562_TC01	BGIBMGA013511-PA
dmel_pep	SEUC01562_TC01	FBpp0079756,FBpp0110172,FBpp0297136
silkworm_pep	SEUC01563_TC01	BGIBMGA001501-PA
dmel_pep	SEUC01563_TC01	FBpp0071087
silkworm_pep	SEUC01564_TC01	BGIBMGA013816-PA
dmel_pep	SEUC01564_TC01	FBpp0080642,FBpp0080643
silkworm_pep	SEUC01565_TC01	BGIBMGA012295-PA
dmel_pep	SEUC01565_TC01	FBpp0074520,FBpp0074521,FBpp0301153,FBpp0301154,FBpp0301155,FBpp0307028
silkworm_pep	SEUC01566_TC01	BGIBMGA003977-PA
dmel_pep	SEUC01566_TC01	FBpp0077351,FBpp0307454
silkworm_pep	SEUC01567_TC01	BGIBMGA002548-PA
dmel_pep	SEUC01567_TC01	FBpp0111379,FBpp0076730,FBpp0305759,FBpp0076732
silkworm_pep	SEUC01568_TC01	BGIBMGA007460-PA
dmel_pep	SEUC01568_TC01	FBpp0079148
silkworm_pep	SEUC01569_TC01	BGIBMGA000542-PA
dmel_pep	SEUC01569_TC01	FBpp0082728,FBpp0297140
silkworm_pep	SEUC01569_TC02	BGIBMGA000542-PA
dmel_pep	SEUC01569_TC02	FBpp0082728,FBpp0297140
dmel_pep	SEUC01571_TC01	FBpp0082570
silkworm_pep	SEUC01572_TC01	BGIBMGA010571-PA
dmel_pep	SEUC01572_TC01	FBpp0079752,FBpp0079753
silkworm_pep	SEUC01573_TC01	BGIBMGA004138-PA
dmel_pep	SEUC01573_TC01	FBpp0088585
dmel_pep	SEUC01574_TC01	FBpp0079975
dmel_pep	SEUC01574_TC02	FBpp0079975
silkworm_pep	SEUC01576_TC01	BGIBMGA003322-PA
silkworm_pep	SEUC01577_TC01	BGIBMGA011392-PA
silkworm_pep	SEUC01578_TC01	BGIBMGA008086-PA
dmel_pep	SEUC01578_TC01	FBpp0080701
silkworm_pep	SEUC01579_TC01	BGIBMGA006987-PA
dmel_pep	SEUC01579_TC01	FBpp0083436
silkworm_pep	SEUC01580_TC01	BGIBMGA011440-PA
silkworm_pep	SEUC01580_TC02	BGIBMGA011440-PA
silkworm_pep	SEUC01581_TC01	BGIBMGA012007-PA
silkworm_pep	SEUC01582_TC01	BGIBMGA005043-PA
dmel_pep	SEUC01582_TC01	FBpp0082850
silkworm_pep	SEUC01583_TC01	BGIBMGA004913-PA
dmel_pep	SEUC01583_TC01	FBpp0078633
silkworm_pep	SEUC01584_TC01	BGIBMGA013713-PA
dmel_pep	SEUC01584_TC01	FBpp0087119,FBpp0074514
silkworm_pep	SEUC01585_TC01	BGIBMGA004839-PA
dmel_pep	SEUC01585_TC01	FBpp0081860
silkworm_pep	SEUC01587_TC01	BGIBMGA010837-PA
dmel_pep	SEUC01587_TC01	FBpp0078920
silkworm_pep	SEUC01588_TC01	BGIBMGA006986-PA
dmel_pep	SEUC01588_TC01	FBpp0070143
silkworm_pep	SEUC01589_TC01	BGIBMGA001471-PA
dmel_pep	SEUC01589_TC01	FBpp0086269,FBpp0086270
dmel_pep	SEUC01591_TC01	FBpp0072930,FBpp0072931
silkworm_pep	SEUC01591_TC02	BGIBMGA011438-PA
dmel_pep	SEUC01591_TC02	FBpp0072930,FBpp0072931,FBpp0072932
silkworm_pep	SEUC01592_TC01	BGIBMGA001669-PA
dmel_pep	SEUC01592_TC01	FBpp0084118
silkworm_pep	SEUC01593_TC01	BGIBMGA001805-PA
dmel_pep	SEUC01593_TC01	FBpp0290840
silkworm_pep	SEUC01594_TC01	BGIBMGA006222-PA
dmel_pep	SEUC01594_TC01	FBpp0081907
silkworm_pep	SEUC01595_TC01	BGIBMGA006346-PA
dmel_pep	SEUC01595_TC01	FBpp0083131
silkworm_pep	SEUC01596_TC01	BGIBMGA003805-PA
dmel_pep	SEUC01596_TC01	FBpp0072908
silkworm_pep	SEUC01598_TC01	BGIBMGA006198-PA
dmel_pep	SEUC01598_TC01	FBpp0080870,FBpp0080871
silkworm_pep	SEUC01599_TC01	BGIBMGA000412-PA
dmel_pep	SEUC01599_TC01	FBpp0073196
silkworm_pep	SEUC01600_TC01	BGIBMGA013680-PA
dmel_pep	SEUC01600_TC01	FBpp0080835,FBpp0080836,FBpp0304537,FBpp0304538
silkworm_pep	SEUC01601_TC01	BGIBMGA010841-PA
dmel_pep	SEUC01601_TC01	FBpp0082512,FBpp0082513
silkworm_pep	SEUC01602_TC01	BGIBMGA007238-PA
dmel_pep	SEUC01602_TC01	FBpp0081378,FBpp0289672,FBpp0306434
silkworm_pep	SEUC01603_TC01	BGIBMGA005323-PA
dmel_pep	SEUC01603_TC01	FBpp0081156
silkworm_pep	SEUC01604_TC01	BGIBMGA000925-PA
dmel_pep	SEUC01604_TC01	FBpp0074516
silkworm_pep	SEUC01604_TC02	BGIBMGA000925-PA
dmel_pep	SEUC01604_TC02	FBpp0074516
silkworm_pep	SEUC01605_TC01	BGIBMGA002654-PA
dmel_pep	SEUC01605_TC01	FBpp0075106
silkworm_pep	SEUC01606_TC01	BGIBMGA005703-PA
dmel_pep	SEUC01606_TC01	FBpp0073795
silkworm_pep	SEUC01609_TC01	BGIBMGA003974-PA
dmel_pep	SEUC01609_TC01	FBpp0077776,FBpp0077777,FBpp0291100,FBpp0291101,FBpp0291102,FBpp0297500,FBpp0303488,FBpp0303491,FBpp0303492
silkworm_pep	SEUC01610_TC01	BGIBMGA002640-PA
dmel_pep	SEUC01610_TC01	FBpp0077516,FBpp0292511
silkworm_pep	SEUC01611_TC01	BGIBMGA010234-PA
dmel_pep	SEUC01611_TC01	FBpp0078433
silkworm_pep	SEUC01612_TC01	BGIBMGA005318-PA
silkworm_pep	SEUC01615_TC01	BGIBMGA007694-PA
dmel_pep	SEUC01615_TC01	FBpp0070160
silkworm_pep	SEUC01617_TC01	BGIBMGA010681-PA
dmel_pep	SEUC01617_TC01	FBpp0082095,FBpp0082096,FBpp0082097,FBpp0082098,FBpp0082099
silkworm_pep	SEUC01617_TC02	BGIBMGA010681-PA
dmel_pep	SEUC01617_TC02	FBpp0082095,FBpp0082096,FBpp0082097,FBpp0082098,FBpp0082099
silkworm_pep	SEUC01618_TC01	BGIBMGA012541-PA
dmel_pep	SEUC01618_TC01	FBpp0082219,FBpp0082220,FBpp0082221,FBpp0082222,FBpp0082223
silkworm_pep	SEUC01619_TC01	BGIBMGA005312-PA,BGIBMGA005498-PA
dmel_pep	SEUC01619_TC01	FBpp0077735
silkworm_pep	SEUC01620_TC01	BGIBMGA014041-PA
dmel_pep	SEUC01620_TC01	FBpp0078639,FBpp0304684,FBpp0304685
silkworm_pep	SEUC01621_TC01	BGIBMGA006819-PA
dmel_pep	SEUC01621_TC01	FBpp0088191,FBpp0305835
silkworm_pep	SEUC01622_TC01	BGIBMGA004644-PA
dmel_pep	SEUC01622_TC01	FBpp0082549
silkworm_pep	SEUC01623_TC01	BGIBMGA008861-PA
dmel_pep	SEUC01623_TC01	FBpp0078699
silkworm_pep	SEUC01624_TC01	BGIBMGA002353-PA
dmel_pep	SEUC01624_TC01	FBpp0075834,FBpp0075835,FBpp0075836,FBpp0303934,FBpp0303935
silkworm_pep	SEUC01625_TC01	BGIBMGA004175-PA
dmel_pep	SEUC01625_TC01	FBpp0087475
silkworm_pep	SEUC01626_TC01	BGIBMGA001036-PA
dmel_pep	SEUC01626_TC01	FBpp0078279
silkworm_pep	SEUC01627_TC01	BGIBMGA005277-PA
silkworm_pep	SEUC01629_TC01	BGIBMGA011344-PA
dmel_pep	SEUC01629_TC01	FBpp0087972
silkworm_pep	SEUC01632_TC01	BGIBMGA010697-PA
dmel_pep	SEUC01632_TC01	FBpp0077650
silkworm_pep	SEUC01633_TC01	BGIBMGA006196-PA
silkworm_pep	SEUC01635_TC01	BGIBMGA009830-PA
dmel_pep	SEUC01635_TC01	FBpp0072144
silkworm_pep	SEUC01636_TC01	BGIBMGA000350-PA
dmel_pep	SEUC01636_TC01	FBpp0087217,FBpp0304694
silkworm_pep	SEUC01637_TC01	BGIBMGA004158-PA
dmel_pep	SEUC01637_TC01	FBpp0087055,FBpp0087056
silkworm_pep	SEUC01639_TC01	BGIBMGA005425-PA
dmel_pep	SEUC01639_TC01	FBpp0077741,FBpp0077742,FBpp0301731,FBpp0301732
silkworm_pep	SEUC01641_TC01	BGIBMGA011674-PA
dmel_pep	SEUC01641_TC01	FBpp0072581,FBpp0072582,FBpp0072583,FBpp0072584,FBpp0072585,FBpp0072586,FBpp0297512,FBpp0305587
silkworm_pep	SEUC01644_TC01	BGIBMGA004009-PA
dmel_pep	SEUC01644_TC01	FBpp0074481
silkworm_pep	SEUC01645_TC01	BGIBMGA000559-PA
dmel_pep	SEUC01645_TC01	FBpp0084948,FBpp0084949,FBpp0084950
silkworm_pep	SEUC01647_TC01	BGIBMGA010275-PA
silkworm_pep	SEUC01648_TC01	BGIBMGA011783-PA
dmel_pep	SEUC01648_TC01	FBpp0071427
silkworm_pep	SEUC01649_TC01	BGIBMGA000714-PA
dmel_pep	SEUC01649_TC01	FBpp0076156,FBpp0305997
silkworm_pep	SEUC01649_TC02	BGIBMGA000714-PA
dmel_pep	SEUC01649_TC02	FBpp0076156,FBpp0305997
silkworm_pep	SEUC01651_TC01	BGIBMGA005659-PA
dmel_pep	SEUC01651_TC01	FBpp0087882
silkworm_pep	SEUC01651_TC02	BGIBMGA005659-PA
dmel_pep	SEUC01651_TC02	FBpp0087882
silkworm_pep	SEUC01653_TC01	BGIBMGA005496-PA
dmel_pep	SEUC01653_TC01	FBpp0076251
silkworm_pep	SEUC01657_TC01	BGIBMGA003804-PA
silkworm_pep	SEUC01659_TC01	BGIBMGA012757-PA
silkworm_pep	SEUC01663_TC01	BGIBMGA011274-PA
dmel_pep	SEUC01663_TC01	FBpp0075034
silkworm_pep	SEUC01664_TC01	BGIBMGA004019-PA
dmel_pep	SEUC01664_TC01	FBpp0081861
silkworm_pep	SEUC01665_TC01	BGIBMGA009648-PA
dmel_pep	SEUC01665_TC01	FBpp0091079,FBpp0091053,FBpp0091085,FBpp0091073,FBpp0091100,FBpp0091070,FBpp0091064,FBpp0091076,FBpp0085250,FBpp0091109,FBpp0091061,FBpp0091112,FBpp0091082,FBpp0091051,FBpp0091097,FBpp0091056,FBpp0091067,FBpp0091091,FBpp0091103,FBpp0091094,FBpp0091106,FBpp0091088,FBpp0091058
silkworm_pep	SEUC01667_TC01	BGIBMGA001916-PA
dmel_pep	SEUC01667_TC01	FBpp0076264
silkworm_pep	SEUC01668_TC01	BGIBMGA013226-PA
dmel_pep	SEUC01668_TC01	FBpp0113078
silkworm_pep	SEUC01670_TC01	BGIBMGA011287-PA
silkworm_pep	SEUC01672_TC01	BGIBMGA013462-PA
dmel_pep	SEUC01672_TC01	FBpp0084610
silkworm_pep	SEUC01674_TC01	BGIBMGA003698-PA
dmel_pep	SEUC01674_TC01	FBpp0079364,FBpp0292883
silkworm_pep	SEUC01678_TC01	BGIBMGA005308-PA
dmel_pep	SEUC01678_TC01	FBpp0074178
silkworm_pep	SEUC01678_TC02	BGIBMGA005308-PA
dmel_pep	SEUC01678_TC02	FBpp0074178
silkworm_pep	SEUC01680_TC01	BGIBMGA009939-PA
silkworm_pep	SEUC01684_TC01	BGIBMGA003336-PA
dmel_pep	SEUC01684_TC01	FBpp0080257
silkworm_pep	SEUC01685_TC01	BGIBMGA000664-PA
dmel_pep	SEUC01685_TC01	FBpp0086344
silkworm_pep	SEUC01691_TC01	BGIBMGA007977-PA
dmel_pep	SEUC01691_TC01	FBpp0074418
silkworm_pep	SEUC01694_TC01	BGIBMGA000661-PA
dmel_pep	SEUC01694_TC01	FBpp0080049
silkworm_pep	SEUC01695_TC01	BGIBMGA000668-PA
dmel_pep	SEUC01695_TC01	FBpp0072807,FBpp0291626
silkworm_pep	SEUC01698_TC01	BGIBMGA002979-PA
silkworm_pep	SEUC01699_TC01	BGIBMGA003212-PA
dmel_pep	SEUC01699_TC01	FBpp0083687
silkworm_pep	SEUC01700_TC01	BGIBMGA000827-PA
dmel_pep	SEUC01700_TC01	FBpp0077450,FBpp0307439
silkworm_pep	SEUC01707_TC01	BGIBMGA005688-PA
silkworm_pep	SEUC01712_TC01	BGIBMGA011973-PA
dmel_pep	SEUC01712_TC01	FBpp0075979,FBpp0075980,FBpp0075981
silkworm_pep	SEUC01713_TC01	BGIBMGA001940-PA
dmel_pep	SEUC01713_TC01	FBpp0077144
silkworm_pep	SEUC01714_TC01	BGIBMGA010151-PA
dmel_pep	SEUC01714_TC01	FBpp0083036
silkworm_pep	SEUC01715_TC01	BGIBMGA004926-PA
dmel_pep	SEUC01715_TC01	FBpp0082569
silkworm_pep	SEUC01717_TC01	BGIBMGA012570-PA
dmel_pep	SEUC01717_TC01	FBpp0070862
silkworm_pep	SEUC01718_TC01	BGIBMGA011317-PA
dmel_pep	SEUC01718_TC01	FBpp0082110
silkworm_pep	SEUC01719_TC01	BGIBMGA013496-PA
silkworm_pep	SEUC01721_TC01	BGIBMGA007796-PA
dmel_pep	SEUC01721_TC01	FBpp0087527
silkworm_pep	SEUC01723_TC01	BGIBMGA013162-PA
silkworm_pep	SEUC01724_TC01	BGIBMGA004008-PA
dmel_pep	SEUC01724_TC01	FBpp0072342,FBpp0302052
silkworm_pep	SEUC01727_TC01	BGIBMGA005495-PA
dmel_pep	SEUC01727_TC01	FBpp0086385,FBpp0293290
silkworm_pep	SEUC01728_TC01	BGIBMGA010565-PA
dmel_pep	SEUC01728_TC01	FBpp0071164,FBpp0304872
silkworm_pep	SEUC01729_TC01	BGIBMGA001035-PA
dmel_pep	SEUC01729_TC01	FBpp0071423,FBpp0071424,FBpp0071425,FBpp0304573
silkworm_pep	SEUC01730_TC01	BGIBMGA008718-PA
dmel_pep	SEUC01730_TC01	FBpp0074902
dmel_pep	SEUC01731_TC01	FBpp0074250,FBpp0099891
silkworm_pep	SEUC01734_TC01	BGIBMGA002974-PA
dmel_pep	SEUC01734_TC01	FBpp0087676
silkworm_pep	SEUC01736_TC01	BGIBMGA013919-PA
silkworm_pep	SEUC01741_TC01	BGIBMGA008537-PA
dmel_pep	SEUC01741_TC01	FBpp0084017
silkworm_pep	SEUC01752_TC01	BGIBMGA001535-PA
silkworm_pep	SEUC01753_TC01	BGIBMGA002694-PA
dmel_pep	SEUC01753_TC01	FBpp0297623
silkworm_pep	SEUC01757_TC01	BGIBMGA004840-PA
silkworm_pep	SEUC01768_TC01	BGIBMGA001363-PA
dmel_pep	SEUC01768_TC01	FBpp0307130,FBpp0077307,FBpp0077309,FBpp0077308
silkworm_pep	SEUC01769_TC01	BGIBMGA011948-PA
dmel_pep	SEUC01769_TC01	FBpp0071295
silkworm_pep	SEUC01793_TC01	BGIBMGA007684-PA
silkworm_pep	SEUC02086_TC01	BGIBMGA000151-PA
silkworm_pep	SEUC02093_TC01	BGIBMGA008862-PA
silkworm_pep	SEUC02103_TC01	BGIBMGA012416-PA
dmel_pep	SEUC02103_TC01	FBpp0288426
silkworm_pep	SEUC02114_TC01	BGIBMGA010757-PA
dmel_pep	SEUC02118_TC01	FBpp0290428,FBpp0289564
silkworm_pep	SEUC02120_TC01	BGIBMGA002753-PA
silkworm_pep	SEUC02123_TC01	BGIBMGA007973-PA
silkworm_pep	SEUC02139_TC01	BGIBMGA000997-PA
silkworm_pep	SEUC02142_TC01	BGIBMGA008597-PA
dmel_pep	SEUC02153_TC01	FBpp0075767,FBpp0304440
silkworm_pep	SEUC02308_TC01	BGIBMGA009884-PA
silkworm_pep	SEUC02319_TC01	BGIBMGA000741-PA
silkworm_pep	SEUC02324_TC01	BGIBMGA000246-PA
dmel_pep	SEUC02324_TC01	FBpp0111679,FBpp0305270
silkworm_pep	SEUC02330_TC01	BGIBMGA011705-PA
silkworm_pep	SEUC02336_TC01	BGIBMGA013041-PA
dmel_pep	SEUC02336_TC01	FBpp0289139
silkworm_pep	SEUC02340_TC01	BGIBMGA004767-PA
silkworm_pep	SEUC02344_TC01	BGIBMGA004270-PA
dmel_pep	SEUC02344_TC01	FBpp0087566
silkworm_pep	SEUC02345_TC01	BGIBMGA010621-PA
dmel_pep	SEUC02345_TC01	FBpp0079648
silkworm_pep	SEUC02347_TC01	BGIBMGA010624-PA
dmel_pep	SEUC02347_TC01	FBpp0079410
silkworm_pep	SEUC02371_TC01	BGIBMGA007225-PA
silkworm_pep	SEUC02385_TC01	BGIBMGA005551-PA
silkworm_pep	SEUC02390_TC01	BGIBMGA000732-PA
silkworm_pep	SEUC02398_TC01	BGIBMGA006153-PA
silkworm_pep	SEUC02489_TC01	BGIBMGA001379-PA
silkworm_pep	SEUC02568_TC01	BGIBMGA002532-PA
silkworm_pep	SEUC02569_TC01	BGIBMGA011587-PA
silkworm_pep	SEUC02575_TC01	BGIBMGA004342-PA
silkworm_pep	SEUC02584_TC01	BGIBMGA010838-PA
dmel_pep	SEUC02599_TC01	FBpp0086482
silkworm_pep	SEUC02603_TC01	BGIBMGA006883-PA
silkworm_pep	SEUC02616_TC01	BGIBMGA005948-PA
dmel_pep	SEUC02616_TC01	FBpp0079077,FBpp0303564
silkworm_pep	SEUC02674_TC01	BGIBMGA014561-PA
silkworm_pep	SEUC02797_TC01	BGIBMGA001788-PA
silkworm_pep	SEUC02806_TC01	BGIBMGA007075-PA
dmel_pep	SEUC02806_TC01	FBpp0072597
dmel_pep	SEUC02826_TC01	FBpp0072939
silkworm_pep	SEUC02830_TC01	BGIBMGA004869-PA
silkworm_pep	SEUC02832_TC01	BGIBMGA013891-PA
dmel_pep	SEUC02832_TC01	FBpp0087663
silkworm_pep	SEUC02837_TC01	BGIBMGA002619-PA
dmel_pep	SEUC02837_TC01	FBpp0083608,FBpp0083609
dmel_pep	SEUC02839_TC01	FBpp0078752,FBpp0082200
silkworm_pep	SEUC02839_TC02	BGIBMGA002774-PA
silkworm_pep	SEUC02840_TC01	BGIBMGA010200-PA
dmel_pep	SEUC02840_TC01	FBpp0072887
dmel_pep	SEUC02842_TC01	FBpp0087367
silkworm_pep	SEUC02843_TC01	BGIBMGA006662-PA
silkworm_pep	SEUC02845_TC01	BGIBMGA009539-PA
silkworm_pep	SEUC02845_TC02	BGIBMGA009539-PA
silkworm_pep	SEUC02850_TC01	BGIBMGA000731-PA
dmel_pep	SEUC02850_TC01	FBpp0087061,FBpp0087062
silkworm_pep	SEUC02852_TC01	BGIBMGA000524-PA
dmel_pep	SEUC02852_TC01	FBpp0074717
silkworm_pep	SEUC02856_TC01	BGIBMGA000826-PA
dmel_pep	SEUC02856_TC01	FBpp0075698
silkworm_pep	SEUC02858_TC01	BGIBMGA013761-PA
dmel_pep	SEUC02858_TC01	FBpp0071835,FBpp0303282
silkworm_pep	SEUC02859_TC01	BGIBMGA013446-PA
silkworm_pep	SEUC02861_TC01	BGIBMGA002838-PA
silkworm_pep	SEUC02863_TC01	BGIBMGA010082-PA
silkworm_pep	SEUC02865_TC01	BGIBMGA005507-PA
dmel_pep	SEUC02865_TC01	FBpp0297520,FBpp0297521,FBpp0306034,FBpp0306035
silkworm_pep	SEUC02866_TC01	BGIBMGA005532-PA
dmel_pep	SEUC02866_TC01	FBpp0084733
silkworm_pep	SEUC02877_TC01	BGIBMGA000820-PA
silkworm_pep	SEUC02878_TC01	BGIBMGA010883-PA
silkworm_pep	SEUC02880_TC01	BGIBMGA002687-PA
dmel_pep	SEUC02880_TC01	FBpp0072457
silkworm_pep	SEUC02881_TC01	BGIBMGA002641-PA
dmel_pep	SEUC02881_TC01	FBpp0071123
silkworm_pep	SEUC02882_TC01	BGIBMGA009052-PA
dmel_pep	SEUC02882_TC01	FBpp0078370
silkworm_pep	SEUC02883_TC01	BGIBMGA003626-PA
silkworm_pep	SEUC02885_TC01	BGIBMGA011867-PA
dmel_pep	SEUC02885_TC01	FBpp0087316,FBpp0305108
silkworm_pep	SEUC02886_TC01	BGIBMGA001531-PA
dmel_pep	SEUC02886_TC01	FBpp0075721,FBpp0303102
silkworm_pep	SEUC02888_TC01	BGIBMGA014083-PA
dmel_pep	SEUC02888_TC01	FBpp0081591,FBpp0305031
silkworm_pep	SEUC02889_TC01	BGIBMGA005076-PA,BGIBMGA005125-PA
dmel_pep	SEUC02889_TC01	FBpp0081293,FBpp0081294
dmel_pep	SEUC02890_TC01	FBpp0084975,FBpp0084974
silkworm_pep	SEUC02891_TC01	BGIBMGA008391-PA
dmel_pep	SEUC02891_TC01	FBpp0075511,FBpp0293214
silkworm_pep	SEUC02892_TC01	BGIBMGA007239-PA
dmel_pep	SEUC02892_TC01	FBpp0087461
silkworm_pep	SEUC02893_TC01	BGIBMGA003674-PA
silkworm_pep	SEUC02896_TC01	BGIBMGA002521-PA
silkworm_pep	SEUC02897_TC01	BGIBMGA006785-PA
silkworm_pep	SEUC02898_TC01	BGIBMGA013884-PA
dmel_pep	SEUC02898_TC01	FBpp0071462
silkworm_pep	SEUC02899_TC02	BGIBMGA004888-PA
silkworm_pep	SEUC02901_TC01	BGIBMGA003637-PA
dmel_pep	SEUC02901_TC01	FBpp0099893,FBpp0099895
silkworm_pep	SEUC02902_TC01	BGIBMGA001989-PA
silkworm_pep	SEUC02903_TC02	BGIBMGA005520-PA
dmel_pep	SEUC02903_TC02	FBpp0071298
silkworm_pep	SEUC02903_TC03	BGIBMGA005520-PA
dmel_pep	SEUC02903_TC03	FBpp0071298
silkworm_pep	SEUC02905_TC01	BGIBMGA013533-PA
silkworm_pep	SEUC02906_TC01	BGIBMGA002642-PA
dmel_pep	SEUC02906_TC01	FBpp0087883
silkworm_pep	SEUC02908_TC01	BGIBMGA007064-PA
dmel_pep	SEUC02908_TC01	FBpp0072023,FBpp0112025
silkworm_pep	SEUC02910_TC01	BGIBMGA007025-PA
dmel_pep	SEUC02910_TC01	FBpp0073861
silkworm_pep	SEUC02911_TC01	BGIBMGA004672-PA
dmel_pep	SEUC02911_TC01	FBpp0083859,FBpp0307011
silkworm_pep	SEUC02913_TC01	BGIBMGA012718-PA
dmel_pep	SEUC02913_TC01	FBpp0077036
silkworm_pep	SEUC02914_TC01	BGIBMGA007962-PA
dmel_pep	SEUC02914_TC01	FBpp0086096
silkworm_pep	SEUC02915_TC01	BGIBMGA007955-PA
dmel_pep	SEUC02915_TC01	FBpp0079946
silkworm_pep	SEUC02917_TC01	BGIBMGA004309-PA
silkworm_pep	SEUC02919_TC01	BGIBMGA010806-PA
silkworm_pep	SEUC02923_TC01	BGIBMGA005274-PA
dmel_pep	SEUC02923_TC01	FBpp0080255
silkworm_pep	SEUC02925_TC01	BGIBMGA003048-PA
dmel_pep	SEUC02925_TC01	FBpp0073355
silkworm_pep	SEUC02926_TC01	BGIBMGA004908-PA
dmel_pep	SEUC02926_TC01	FBpp0083906
dmel_pep	SEUC02927_TC01	FBpp0081185
silkworm_pep	SEUC02928_TC01	BGIBMGA000903-PA
dmel_pep	SEUC02928_TC01	FBpp0086705
silkworm_pep	SEUC02929_TC01	BGIBMGA003338-PA
dmel_pep	SEUC02929_TC01	FBpp0074554
silkworm_pep	SEUC02930_TC01	BGIBMGA005530-PA
dmel_pep	SEUC02930_TC01	FBpp0082767
silkworm_pep	SEUC02933_TC01	BGIBMGA002559-PA
dmel_pep	SEUC02933_TC01	FBpp0073686,FBpp0298297,FBpp0289793,FBpp0305066,FBpp0305067
silkworm_pep	SEUC02936_TC01	BGIBMGA002626-PA
silkworm_pep	SEUC02937_TC01	BGIBMGA007039-PA
silkworm_pep	SEUC02938_TC01	BGIBMGA007971-PA
dmel_pep	SEUC02938_TC01	FBpp0070136
silkworm_pep	SEUC02939_TC01	BGIBMGA002164-PA
dmel_pep	SEUC02939_TC01	FBpp0078416
silkworm_pep	SEUC02941_TC01	BGIBMGA010751-PA
dmel_pep	SEUC02941_TC01	FBpp0086895,FBpp0086896
silkworm_pep	SEUC02942_TC01	BGIBMGA007311-PA
dmel_pep	SEUC02942_TC01	FBpp0070277,FBpp0070278,FBpp0070279
silkworm_pep	SEUC02944_TC01	BGIBMGA001853-PA
dmel_pep	SEUC02944_TC01	FBpp0071794
silkworm_pep	SEUC02945_TC02	BGIBMGA002670-PA
silkworm_pep	SEUC02946_TC01	BGIBMGA001587-PA
dmel_pep	SEUC02946_TC01	FBpp0082535,FBpp0082536,FBpp0306047,FBpp0306048
silkworm_pep	SEUC02947_TC01	BGIBMGA010198-PA
silkworm_pep	SEUC02952_TC01	BGIBMGA003475-PA
dmel_pep	SEUC02952_TC01	FBpp0079542
dmel_pep	SEUC02952_TC02	FBpp0079541
silkworm_pep	SEUC02954_TC01	BGIBMGA011416-PA
dmel_pep	SEUC02954_TC01	FBpp0088242,FBpp0300615
silkworm_pep	SEUC02956_TC01	BGIBMGA009863-PA
dmel_pep	SEUC02956_TC01	FBpp0084306,FBpp0303778,FBpp0303779,FBpp0303780
silkworm_pep	SEUC02957_TC01	BGIBMGA006835-PA
dmel_pep	SEUC02957_TC01	FBpp0072687
silkworm_pep	SEUC02958_TC01	BGIBMGA010590-PA
silkworm_pep	SEUC02959_TC01	BGIBMGA013756-PA
dmel_pep	SEUC02959_TC01	FBpp0086137
silkworm_pep	SEUC02961_TC01	BGIBMGA003608-PA,BGIBMGA007516-PA
dmel_pep	SEUC02961_TC01	FBpp0085193,FBpp0085194,FBpp0089103,FBpp0089104,FBpp0087142,FBpp0304260
silkworm_pep	SEUC02962_TC01	BGIBMGA013157-PA
silkworm_pep	SEUC02962_TC02	BGIBMGA013157-PA
dmel_pep	SEUC02962_TC02	FBpp0086252,FBpp0089424
silkworm_pep	SEUC02962_TC03	BGIBMGA003412-PA
dmel_pep	SEUC02962_TC03	FBpp0077716,FBpp0304265
silkworm_pep	SEUC02962_TC04	BGIBMGA003412-PA
dmel_pep	SEUC02962_TC04	FBpp0077716,FBpp0304265
silkworm_pep	SEUC02963_TC01	BGIBMGA003365-PA,BGIBMGA003366-PA
dmel_pep	SEUC02963_TC01	FBpp0071178
dmel_pep	SEUC02965_TC01	FBpp0074087,FBpp0074088,FBpp0074086
silkworm_pep	SEUC02967_TC01	BGIBMGA005793-PA
dmel_pep	SEUC02967_TC01	FBpp0081947,FBpp0081948,FBpp0306911
silkworm_pep	SEUC02968_TC01	BGIBMGA012626-PA
dmel_pep	SEUC02968_TC01	FBpp0076152,FBpp0076154
silkworm_pep	SEUC02969_TC01	BGIBMGA010970-PA
dmel_pep	SEUC02969_TC01	FBpp0074833,FBpp0305858
silkworm_pep	SEUC02969_TC02	BGIBMGA010970-PA
dmel_pep	SEUC02969_TC02	FBpp0074833,FBpp0305858
silkworm_pep	SEUC02970_TC01	BGIBMGA011424-PA
dmel_pep	SEUC02970_TC01	FBpp0081848,FBpp0307208
silkworm_pep	SEUC02970_TC02	BGIBMGA011424-PA
dmel_pep	SEUC02970_TC02	FBpp0081848,FBpp0307208
silkworm_pep	SEUC02971_TC01	BGIBMGA007211-PA
silkworm_pep	SEUC02972_TC01	BGIBMGA001119-PA
dmel_pep	SEUC02972_TC01	FBpp0079458,FBpp0297299
silkworm_pep	SEUC03018_TC01	BGIBMGA010039-PA
silkworm_pep	SEUC03104_TC01	BGIBMGA000759-PA
dmel_pep	SEUC03104_TC01	FBpp0071939,FBpp0071940
silkworm_pep	SEUC03111_TC01	BGIBMGA010769-PA
dmel_pep	SEUC03111_TC01	FBpp0081044
silkworm_pep	SEUC03113_TC01	BGIBMGA007216-PA
dmel_pep	SEUC03113_TC01	FBpp0081202,FBpp0307559,FBpp0076082,FBpp0303926,FBpp0304911,FBpp0304912
silkworm_pep	SEUC03116_TC01	BGIBMGA012011-PA
silkworm_pep	SEUC03121_TC01	BGIBMGA012443-PA
silkworm_pep	SEUC03129_TC01	BGIBMGA014109-PA
silkworm_pep	SEUC03131_TC01	BGIBMGA014364-PA
silkworm_pep	SEUC03137_TC01	BGIBMGA001016-PA
silkworm_pep	SEUC03146_TC01	BGIBMGA006853-PA
silkworm_pep	SEUC03149_TC01	BGIBMGA007988-PA
dmel_pep	SEUC03149_TC01	FBpp0072250,FBpp0271761
silkworm_pep	SEUC03150_TC01	BGIBMGA013039-PA
silkworm_pep	SEUC03151_TC01	BGIBMGA011008-PA
dmel_pep	SEUC03151_TC01	FBpp0087086,FBpp0303479
silkworm_pep	SEUC03152_TC01	BGIBMGA009987-PA
dmel_pep	SEUC03152_TC01	FBpp0073777
silkworm_pep	SEUC03153_TC01	BGIBMGA007267-PA
dmel_pep	SEUC03153_TC01	FBpp0077209,FBpp0077210
silkworm_pep	SEUC03155_TC01	BGIBMGA012474-PA
silkworm_pep	SEUC03156_TC01	BGIBMGA000619-PA
dmel_pep	SEUC03156_TC01	FBpp0071620,FBpp0289626
silkworm_pep	SEUC03159_TC01	BGIBMGA006849-PA
dmel_pep	SEUC03159_TC01	FBpp0084189
silkworm_pep	SEUC03161_TC01	BGIBMGA005462-PA
dmel_pep	SEUC03161_TC01	FBpp0087333,FBpp0304269
silkworm_pep	SEUC03162_TC01	BGIBMGA014046-PA
dmel_pep	SEUC03162_TC01	FBpp0073943
silkworm_pep	SEUC03163_TC01	BGIBMGA003537-PA
dmel_pep	SEUC03163_TC01	FBpp0074883,FBpp0271909
silkworm_pep	SEUC03164_TC01	BGIBMGA002690-PA
silkworm_pep	SEUC03164_TC02	BGIBMGA002690-PA
silkworm_pep	SEUC03167_TC01	BGIBMGA006568-PA
dmel_pep	SEUC03167_TC01	FBpp0085449,FBpp0085450
silkworm_pep	SEUC03168_TC01	BGIBMGA011169-PA
dmel_pep	SEUC03168_TC01	FBpp0079154
silkworm_pep	SEUC03169_TC01	BGIBMGA000187-PA
dmel_pep	SEUC03169_TC01	FBpp0072906
silkworm_pep	SEUC03169_TC02	BGIBMGA000187-PA
dmel_pep	SEUC03169_TC02	FBpp0072906
silkworm_pep	SEUC03173_TC01	BGIBMGA002681-PA
dmel_pep	SEUC03173_TC01	FBpp0073557
silkworm_pep	SEUC03175_TC01	BGIBMGA007223-PA
silkworm_pep	SEUC03177_TC01	BGIBMGA001124-PA
dmel_pep	SEUC03177_TC01	FBpp0077362
silkworm_pep	SEUC03178_TC01	BGIBMGA011596-PA
dmel_pep	SEUC03178_TC01	FBpp0073413,FBpp0303978
silkworm_pep	SEUC03179_TC01	BGIBMGA013504-PA
silkworm_pep	SEUC03180_TC01	BGIBMGA000484-PA,BGIBMGA011180-PA
dmel_pep	SEUC03180_TC01	FBpp0085154,FBpp0085155,FBpp0290505,FBpp0303129
silkworm_pep	SEUC03181_TC01	BGIBMGA008477-PA
dmel_pep	SEUC03181_TC01	FBpp0072404,FBpp0302563
silkworm_pep	SEUC03182_TC01	BGIBMGA003335-PA
dmel_pep	SEUC03182_TC01	FBpp0086400
silkworm_pep	SEUC03183_TC01	BGIBMGA010489-PA
dmel_pep	SEUC03183_TC01	FBpp0079577
silkworm_pep	SEUC03184_TC01	BGIBMGA002829-PA
dmel_pep	SEUC03184_TC01	FBpp0074789,FBpp0305426
silkworm_pep	SEUC03185_TC01	BGIBMGA006709-PA
dmel_pep	SEUC03185_TC01	FBpp0078728,FBpp0303002,FBpp0303003
silkworm_pep	SEUC03186_TC01	BGIBMGA013029-PA
dmel_pep	SEUC03186_TC01	FBpp0086965
silkworm_pep	SEUC03187_TC01	BGIBMGA004162-PA
dmel_pep	SEUC03187_TC01	FBpp0086399
dmel_pep	SEUC03188_TC01	FBpp0089041
silkworm_pep	SEUC03189_TC01	BGIBMGA005564-PA
dmel_pep	SEUC03189_TC01	FBpp0076738
silkworm_pep	SEUC03190_TC01	BGIBMGA003985-PA
dmel_pep	SEUC03190_TC01	FBpp0087479,FBpp0111818,FBpp0111819
silkworm_pep	SEUC03191_TC01	BGIBMGA012575-PA
silkworm_pep	SEUC03192_TC01	BGIBMGA007629-PA
dmel_pep	SEUC03192_TC01	FBpp0070965,FBpp0070966,FBpp0291074,FBpp0304593
silkworm_pep	SEUC03194_TC01	BGIBMGA010789-PA
dmel_pep	SEUC03194_TC01	FBpp0084989
silkworm_pep	SEUC03195_TC01	BGIBMGA013458-PA
dmel_pep	SEUC03195_TC01	FBpp0082803
silkworm_pep	SEUC03197_TC01	BGIBMGA004977-PA
dmel_pep	SEUC03197_TC01	FBpp0082540
silkworm_pep	SEUC03199_TC01	BGIBMGA002454-PA
dmel_pep	SEUC03199_TC01	FBpp0290226
dmel_pep	SEUC03200_TC01	FBpp0076723
silkworm_pep	SEUC03201_TC01	BGIBMGA014475-PA
dmel_pep	SEUC03201_TC01	FBpp0074563,FBpp0304151
silkworm_pep	SEUC03204_TC01	BGIBMGA005451-PA
silkworm_pep	SEUC03204_TC02	BGIBMGA005451-PA
dmel_pep	SEUC03205_TC01	FBpp0071449
silkworm_pep	SEUC03206_TC01	BGIBMGA010945-PA
dmel_pep	SEUC03206_TC01	FBpp0083674
silkworm_pep	SEUC03207_TC01	BGIBMGA005949-PA
dmel_pep	SEUC03207_TC01	FBpp0070969
silkworm_pep	SEUC03208_TC01	BGIBMGA002650-PA
dmel_pep	SEUC03208_TC01	FBpp0078979
silkworm_pep	SEUC03211_TC01	BGIBMGA003987-PA
dmel_pep	SEUC03211_TC01	FBpp0099973,FBpp0076258,FBpp0099972
silkworm_pep	SEUC03212_TC01	BGIBMGA009051-PA
dmel_pep	SEUC03212_TC01	FBpp0086426
silkworm_pep	SEUC03213_TC01	BGIBMGA013363-PA
dmel_pep	SEUC03213_TC01	FBpp0078045,FBpp0089291,FBpp0078044,FBpp0292670,FBpp0292671
silkworm_pep	SEUC03214_TC01	BGIBMGA005704-PA
silkworm_pep	SEUC03216_TC01	BGIBMGA012268-PA
dmel_pep	SEUC03216_TC01	FBpp0081980
silkworm_pep	SEUC03217_TC01	BGIBMGA003997-PA
dmel_pep	SEUC03217_TC01	FBpp0087652,FBpp0087654,FBpp0087655,FBpp0087657,FBpp0087658,FBpp0087659,FBpp0291667,FBpp0291668,FBpp0291669,FBpp0297644
silkworm_pep	SEUC03217_TC02	BGIBMGA003997-PA
dmel_pep	SEUC03217_TC02	FBpp0087652,FBpp0087654,FBpp0087655,FBpp0087657,FBpp0087658,FBpp0087659,FBpp0291667,FBpp0291668,FBpp0291669,FBpp0297644
dmel_pep	SEUC03220_TC01	FBpp0073863
silkworm_pep	SEUC03223_TC01	BGIBMGA013499-PA
dmel_pep	SEUC03223_TC01	FBpp0079381,FBpp0089195,FBpp0303869
silkworm_pep	SEUC03224_TC01	BGIBMGA011316-PA
dmel_pep	SEUC03224_TC01	FBpp0084787
silkworm_pep	SEUC03225_TC01	BGIBMGA012519-PA
dmel_pep	SEUC03225_TC01	FBpp0112222
dmel_pep	SEUC03226_TC01	FBpp0087616
silkworm_pep	SEUC03230_TC01	BGIBMGA014334-PA
dmel_pep	SEUC03230_TC01	FBpp0087681
silkworm_pep	SEUC03232_TC01	BGIBMGA010197-PA
dmel_pep	SEUC03232_TC01	FBpp0084528
silkworm_pep	SEUC03235_TC01	BGIBMGA003962-PA
silkworm_pep	SEUC03244_TC01	BGIBMGA002218-PA
silkworm_pep	SEUC03245_TC01	BGIBMGA013791-PA
dmel_pep	SEUC03245_TC01	FBpp0086294
silkworm_pep	SEUC03245_TC02	BGIBMGA013791-PA
dmel_pep	SEUC03245_TC02	FBpp0086294
silkworm_pep	SEUC03245_TC03	BGIBMGA013791-PA
dmel_pep	SEUC03245_TC03	FBpp0086294
silkworm_pep	SEUC03247_TC01	BGIBMGA007654-PA
dmel_pep	SEUC03248_TC02	FBpp0111975
silkworm_pep	SEUC03249_TC01	BGIBMGA000360-PA
dmel_pep	SEUC03249_TC01	FBpp0073099,FBpp0305745
silkworm_pep	SEUC03251_TC01	BGIBMGA009287-PA
silkworm_pep	SEUC03253_TC01	BGIBMGA002004-PA
dmel_pep	SEUC03253_TC01	FBpp0073872,FBpp0073873
silkworm_pep	SEUC03255_TC01	BGIBMGA003820-PA
dmel_pep	SEUC03255_TC01	FBpp0078086
silkworm_pep	SEUC03257_TC01	BGIBMGA003730-PA
dmel_pep	SEUC03257_TC01	FBpp0289146
silkworm_pep	SEUC03259_TC01	BGIBMGA013182-PA
silkworm_pep	SEUC03263_TC01	BGIBMGA011429-PA
dmel_pep	SEUC03263_TC01	FBpp0079448,FBpp0089382,FBpp0307466
silkworm_pep	SEUC03264_TC01	BGIBMGA003937-PA
silkworm_pep	SEUC03265_TC01	BGIBMGA006405-PA
dmel_pep	SEUC03265_TC01	FBpp0084671,FBpp0084669,FBpp0084670,FBpp0084672
silkworm_pep	SEUC03265_TC02	BGIBMGA006405-PA
dmel_pep	SEUC03265_TC02	FBpp0084671,FBpp0084669,FBpp0084670,FBpp0084672
silkworm_pep	SEUC03268_TC01	BGIBMGA011272-PA
dmel_pep	SEUC03268_TC01	FBpp0079607,FBpp0304031
silkworm_pep	SEUC03269_TC01	BGIBMGA011653-PA
silkworm_pep	SEUC03270_TC01	BGIBMGA003157-PA
dmel_pep	SEUC03270_TC01	FBpp0077935
silkworm_pep	SEUC03271_TC01	BGIBMGA011501-PA
silkworm_pep	SEUC03273_TC01	BGIBMGA000304-PA
silkworm_pep	SEUC03274_TC01	BGIBMGA011573-PA
silkworm_pep	SEUC03275_TC01	BGIBMGA002230-PA
dmel_pep	SEUC03275_TC01	FBpp0084110
silkworm_pep	SEUC03275_TC02	BGIBMGA002230-PA
dmel_pep	SEUC03275_TC02	FBpp0084110
silkworm_pep	SEUC03276_TC01	BGIBMGA005288-PA
dmel_pep	SEUC03276_TC01	FBpp0072151
silkworm_pep	SEUC03279_TC01	BGIBMGA004337-PA
dmel_pep	SEUC03279_TC01	FBpp0087733
silkworm_pep	SEUC03279_TC02	BGIBMGA004337-PA
dmel_pep	SEUC03279_TC02	FBpp0087733
silkworm_pep	SEUC03282_TC01	BGIBMGA008717-PA
dmel_pep	SEUC03282_TC01	FBpp0075246
silkworm_pep	SEUC03284_TC01	BGIBMGA004758-PA
dmel_pep	SEUC03284_TC01	FBpp0290849,FBpp0084930
silkworm_pep	SEUC03286_TC01	BGIBMGA006192-PA
dmel_pep	SEUC03286_TC01	FBpp0080256
silkworm_pep	SEUC03287_TC01	BGIBMGA008886-PA
silkworm_pep	SEUC03296_TC01	BGIBMGA008470-PA
silkworm_pep	SEUC03299_TC01	BGIBMGA001476-PA
silkworm_pep	SEUC03302_TC01	BGIBMGA007692-PA
dmel_pep	SEUC03327_TC01	FBpp0087347
silkworm_pep	SEUC03436_TC01	BGIBMGA003190-PA
silkworm_pep	SEUC03444_TC01	BGIBMGA014352-PA
silkworm_pep	SEUC03446_TC01	BGIBMGA008686-PA
silkworm_pep	SEUC03448_TC01	BGIBMGA006586-PA
silkworm_pep	SEUC03449_TC01	BGIBMGA012749-PA
silkworm_pep	SEUC03451_TC01	BGIBMGA000009-PA
silkworm_pep	SEUC03454_TC01	BGIBMGA005261-PA
dmel_pep	SEUC03455_TC01	FBpp0078073,FBpp0078072,FBpp0305655,FBpp0305656,FBpp0305657,FBpp0305658
silkworm_pep	SEUC03461_TC01	BGIBMGA006644-PA
silkworm_pep	SEUC03466_TC01	BGIBMGA013968-PA
silkworm_pep	SEUC03472_TC01	BGIBMGA005658-PA,BGIBMGA013865-PA
silkworm_pep	SEUC03484_TC01	BGIBMGA000069-PA
dmel_pep	SEUC03484_TC01	FBpp0071731
silkworm_pep	SEUC03485_TC01	BGIBMGA004046-PA
dmel_pep	SEUC03485_TC01	FBpp0072311
silkworm_pep	SEUC03500_TC01	BGIBMGA007532-PA
silkworm_pep	SEUC03500_TC02	BGIBMGA007532-PA
silkworm_pep	SEUC03501_TC01	BGIBMGA010609-PA
silkworm_pep	SEUC03504_TC02	BGIBMGA005859-PA
dmel_pep	SEUC03504_TC02	FBpp0071000
silkworm_pep	SEUC03504_TC03	BGIBMGA005859-PA
dmel_pep	SEUC03504_TC03	FBpp0071000
silkworm_pep	SEUC03508_TC01	BGIBMGA001427-PA
dmel_pep	SEUC03508_TC01	FBpp0079757
silkworm_pep	SEUC03513_TC02	BGIBMGA003210-PA
silkworm_pep	SEUC03520_TC01	BGIBMGA014484-PA
silkworm_pep	SEUC03520_TC02	BGIBMGA014484-PA
silkworm_pep	SEUC03525_TC02	BGIBMGA000328-PA
silkworm_pep	SEUC03542_TC01	BGIBMGA004356-PA
silkworm_pep	SEUC03542_TC02	BGIBMGA004356-PA
dmel_pep	SEUC03542_TC02	FBpp0088970,FBpp0088439,FBpp0088440
silkworm_pep	SEUC03620_TC01	BGIBMGA000012-PA
silkworm_pep	SEUC03696_TC01	BGIBMGA007447-PA
silkworm_pep	SEUC03699_TC01	BGIBMGA003036-PA
silkworm_pep	SEUC03706_TC01	BGIBMGA013868-PA
silkworm_pep	SEUC03711_TC01	BGIBMGA002764-PA
dmel_pep	SEUC03716_TC01	FBpp0077218
silkworm_pep	SEUC03723_TC01	BGIBMGA002631-PA
silkworm_pep	SEUC03726_TC01	BGIBMGA002606-PA
silkworm_pep	SEUC03730_TC01	BGIBMGA001291-PA
dmel_pep	SEUC03730_TC01	FBpp0072939
silkworm_pep	SEUC03732_TC02	BGIBMGA000247-PA
silkworm_pep	SEUC03744_TC01	BGIBMGA004126-PA
dmel_pep	SEUC03744_TC01	FBpp0081017
silkworm_pep	SEUC03744_TC02	BGIBMGA004126-PA
dmel_pep	SEUC03744_TC02	FBpp0081017
silkworm_pep	SEUC03747_TC01	BGIBMGA005565-PA
dmel_pep	SEUC03747_TC01	FBpp0071173,FBpp0304873
silkworm_pep	SEUC03752_TC02	BGIBMGA000545-PA
dmel_pep	SEUC03752_TC02	FBpp0072595,FBpp0304902
dmel_pep	SEUC03754_TC01	FBpp0082953
silkworm_pep	SEUC03754_TC02	BGIBMGA010220-PA
dmel_pep	SEUC03754_TC02	FBpp0082953
silkworm_pep	SEUC03755_TC01	BGIBMGA011690-PA
dmel_pep	SEUC03755_TC01	FBpp0072940,FBpp0072941
silkworm_pep	SEUC03757_TC01	BGIBMGA012040-PA
silkworm_pep	SEUC03761_TC01	BGIBMGA005935-PA
dmel_pep	SEUC03761_TC01	FBpp0075485,FBpp0303135
silkworm_pep	SEUC03764_TC01	BGIBMGA001550-PA
dmel_pep	SEUC03764_TC01	FBpp0070723
silkworm_pep	SEUC03765_TC01	BGIBMGA006710-PA
dmel_pep	SEUC03765_TC01	FBpp0079066
silkworm_pep	SEUC03768_TC01	BGIBMGA004127-PA
dmel_pep	SEUC03768_TC01	FBpp0087649
silkworm_pep	SEUC03769_TC01	BGIBMGA000700-PA
silkworm_pep	SEUC03773_TC01	BGIBMGA010927-PA
dmel_pep	SEUC03773_TC01	FBpp0083130,FBpp0293864
silkworm_pep	SEUC03781_TC02	BGIBMGA003472-PA
dmel_pep	SEUC03781_TC02	FBpp0081483,FBpp0307731
silkworm_pep	SEUC03781_TC03	BGIBMGA003472-PA
dmel_pep	SEUC03781_TC03	FBpp0081483,FBpp0307731
silkworm_pep	SEUC03787_TC01	BGIBMGA006592-PA
dmel_pep	SEUC03787_TC01	FBpp0085872,FBpp0304290
silkworm_pep	SEUC03793_TC01	BGIBMGA000939-PA
silkworm_pep	SEUC03796_TC01	BGIBMGA000500-PA
dmel_pep	SEUC03796_TC01	FBpp0076239
silkworm_pep	SEUC03799_TC01	BGIBMGA005823-PA
silkworm_pep	SEUC03800_TC01	BGIBMGA004130-PA
silkworm_pep	SEUC03804_TC01	BGIBMGA012960-PA
dmel_pep	SEUC03804_TC01	FBpp0083159
silkworm_pep	SEUC03815_TC01	BGIBMGA001383-PA
dmel_pep	SEUC03815_TC01	FBpp0072455,FBpp0297771
silkworm_pep	SEUC03815_TC02	BGIBMGA001383-PA
dmel_pep	SEUC03815_TC02	FBpp0072455,FBpp0297771
silkworm_pep	SEUC03815_TC03	BGIBMGA001383-PA
silkworm_pep	SEUC03817_TC01	BGIBMGA005290-PA
dmel_pep	SEUC03817_TC01	FBpp0071303
silkworm_pep	SEUC03819_TC01	BGIBMGA004018-PA
dmel_pep	SEUC03819_TC01	FBpp0086483
silkworm_pep	SEUC03820_TC02	BGIBMGA005500-PA
dmel_pep	SEUC03820_TC02	FBpp0085778,FBpp0085777,FBpp0099475,FBpp0085217
silkworm_pep	SEUC03821_TC01	BGIBMGA012571-PA
dmel_pep	SEUC03821_TC01	FBpp0076589
silkworm_pep	SEUC03822_TC01	BGIBMGA000683-PA
dmel_pep	SEUC03822_TC01	FBpp0074562
silkworm_pep	SEUC03830_TC01	BGIBMGA014579-PA,BGIBMGA014581-PA,BGIBMGA014583-PA
dmel_pep	SEUC03830_TC01	FBpp0091072,FBpp0091078,FBpp0091102,FBpp0091096,FBpp0091093,FBpp0085249,FBpp0091090,FBpp0091075,FBpp0091105,FBpp0091108,FBpp0091069,FBpp0091099,FBpp0091111,FBpp0091066,FBpp0091055,FBpp0091081,FBpp0091087,FBpp0091060,FBpp0091084,FBpp0091063
silkworm_pep	SEUC03832_TC01	BGIBMGA010651-PA
dmel_pep	SEUC03832_TC01	FBpp0079232
dmel_pep	SEUC03856_TC01	FBpp0078485,FBpp0300440,FBpp0300441,FBpp0300442
silkworm_pep	SEUC03858_TC01	BGIBMGA000891-PA
dmel_pep	SEUC03966_TC01	FBpp0088327,FBpp0291077,FBpp0291078,FBpp0305668,FBpp0305669
dmel_pep	SEUC03966_TC02	FBpp0088328,FBpp0088326
silkworm_pep	SEUC03973_TC01	BGIBMGA010717-PA
silkworm_pep	SEUC03977_TC01	BGIBMGA007682-PA
silkworm_pep	SEUC03984_TC01	BGIBMGA006274-PA
silkworm_pep	SEUC03988_TC01	BGIBMGA005195-PA
silkworm_pep	SEUC03989_TC02	BGIBMGA000717-PA
silkworm_pep	SEUC03994_TC01	BGIBMGA002174-PA
dmel_pep	SEUC04019_TC01	FBpp0070608
dmel_pep	SEUC04025_TC01	FBpp0290229
silkworm_pep	SEUC04032_TC01	BGIBMGA000330-PA
silkworm_pep	SEUC04035_TC01	BGIBMGA008249-PA
dmel_pep	SEUC04035_TC01	FBpp0076276,FBpp0076277,FBpp0076278,FBpp0288542,FBpp0288543
silkworm_pep	SEUC04039_TC01	BGIBMGA012374-PA
silkworm_pep	SEUC04042_TC01	BGIBMGA013975-PA
dmel_pep	SEUC04042_TC01	FBpp0086617
silkworm_pep	SEUC04048_TC01	BGIBMGA002391-PA
dmel_pep	SEUC04048_TC01	FBpp0112215,FBpp0112216,FBpp0306600,FBpp0306601
silkworm_pep	SEUC04056_TC01	BGIBMGA005488-PA
dmel_pep	SEUC04056_TC01	FBpp0079609
silkworm_pep	SEUC04070_TC02	BGIBMGA008546-PA
silkworm_pep	SEUC04076_TC01	BGIBMGA007633-PA
silkworm_pep	SEUC04080_TC01	BGIBMGA012050-PA
silkworm_pep	SEUC04313_TC01	BGIBMGA012766-PA
silkworm_pep	SEUC04318_TC01	BGIBMGA002308-PA
silkworm_pep	SEUC04323_TC01	BGIBMGA000162-PA
silkworm_pep	SEUC04328_TC01	BGIBMGA000677-PA
silkworm_pep	SEUC04331_TC01	BGIBMGA007335-PA
silkworm_pep	SEUC04336_TC01	BGIBMGA001466-PA
silkworm_pep	SEUC04337_TC01	BGIBMGA010029-PA
silkworm_pep	SEUC04342_TC01	BGIBMGA005272-PA
silkworm_pep	SEUC04343_TC01	BGIBMGA008561-PA
silkworm_pep	SEUC04365_TC02	BGIBMGA001796-PA
silkworm_pep	SEUC04389_TC01	BGIBMGA007524-PA
silkworm_pep	SEUC04407_TC01	BGIBMGA011605-PA
silkworm_pep	SEUC04423_TC01	BGIBMGA010767-PA
silkworm_pep	SEUC04424_TC01	BGIBMGA008257-PA
silkworm_pep	SEUC04430_TC01	BGIBMGA012436-PA
dmel_pep	SEUC04430_TC01	FBpp0088160,FBpp0302676,FBpp0302677,FBpp0302678
silkworm_pep	SEUC04676_TC01	BGIBMGA014381-PA
silkworm_pep	SEUC04678_TC01	BGIBMGA004604-PA
dmel_pep	SEUC04678_TC01	FBpp0303066,FBpp0297308,FBpp0297309,FBpp0297310,FBpp0297311,FBpp0297312,FBpp0297313
silkworm_pep	SEUC04680_TC01	BGIBMGA006776-PA
dmel_pep	SEUC04680_TC01	FBpp0085791
silkworm_pep	SEUC04685_TC01	BGIBMGA001562-PA
silkworm_pep	SEUC04686_TC01	BGIBMGA000010-PA
dmel_pep	SEUC04695_TC01	FBpp0076646
silkworm_pep	SEUC04491_TC02	BGIBMGA012714-PA
silkworm_pep	SEUC04699_TC01	BGIBMGA001533-PA
silkworm_pep	SEUC04700_TC01	BGIBMGA005365-PA
silkworm_pep	SEUC04704_TC01	BGIBMGA003857-PA
silkworm_pep	SEUC04713_TC01	BGIBMGA007533-PA
silkworm_pep	SEUC04715_TC01	BGIBMGA006633-PA
dmel_pep	SEUC04715_TC01	FBpp0072685
silkworm_pep	SEUC04749_TC01	BGIBMGA013959-PA
silkworm_pep	SEUC04819_TC01	BGIBMGA001858-PA
silkworm_pep	SEUC05023_TC01	BGIBMGA011291-PA
silkworm_pep	SEUC05041_TC01	BGIBMGA009377-PA
dmel_pep	SEUC05041_TC01	FBpp0070855
silkworm_pep	SEUC05042_TC01	BGIBMGA009377-PA
dmel_pep	SEUC05042_TC01	FBpp0070855
silkworm_pep	SEUC05046_TC02	BGIBMGA009464-PA
silkworm_pep	SEUC05087_TC01	BGIBMGA003184-PA
dmel_pep	SEUC05087_TC01	FBpp0075117,FBpp0303950
silkworm_pep	SEUC05098_TC01	BGIBMGA011420-PA
silkworm_pep	SEUC05113_TC01	BGIBMGA003257-PA
silkworm_pep	SEUC05116_TC01	BGIBMGA008400-PA
silkworm_pep	SEUC05129_TC01	BGIBMGA007931-PA
silkworm_pep	SEUC05387_TC01	BGIBMGA004748-PA
silkworm_pep	SEUC05388_TC01	BGIBMGA000588-PA
silkworm_pep	SEUC05389_TC01	BGIBMGA013941-PA
dmel_pep	SEUC05389_TC01	FBpp0071447
silkworm_pep	SEUC05390_TC01	BGIBMGA012232-PA
silkworm_pep	SEUC05392_TC01	BGIBMGA003895-PA
dmel_pep	SEUC05392_TC01	FBpp0077963,FBpp0297287,FBpp0297288
silkworm_pep	SEUC05393_TC01	BGIBMGA012231-PA
dmel_pep	SEUC05393_TC01	FBpp0072535,FBpp0305469
silkworm_pep	SEUC05398_TC01	BGIBMGA005281-PA
dmel_pep	SEUC05398_TC01	FBpp0304255,FBpp0307880,FBpp0307663,FBpp0307664
silkworm_pep	SEUC05400_TC01	BGIBMGA004230-PA
silkworm_pep	SEUC05402_TC01	BGIBMGA005875-PA
silkworm_pep	SEUC05404_TC01	BGIBMGA010156-PA
silkworm_pep	SEUC05411_TC01	BGIBMGA011442-PA
silkworm_pep	SEUC05417_TC01	BGIBMGA001347-PA
silkworm_pep	SEUC05424_TC01	BGIBMGA012789-PA
silkworm_pep	SEUC05469_TC01	BGIBMGA010924-PA
silkworm_pep	SEUC05469_TC02	BGIBMGA010924-PA
silkworm_pep	SEUC05479_TC01	BGIBMGA011575-PA
dmel_pep	SEUC05767_TC01	FBpp0297314
silkworm_pep	SEUC05771_TC01	BGIBMGA010850-PA
silkworm_pep	SEUC05773_TC01	BGIBMGA005134-PA
silkworm_pep	SEUC05780_TC01	BGIBMGA003164-PA
silkworm_pep	SEUC05791_TC01	BGIBMGA013174-PA
silkworm_pep	SEUC05827_TC01	BGIBMGA008351-PA
silkworm_pep	SEUC05830_TC01	BGIBMGA002819-PA
silkworm_pep	SEUC05833_TC01	BGIBMGA003727-PA
silkworm_pep	SEUC05833_TC02	BGIBMGA003727-PA
dmel_pep	SEUC05833_TC02	FBpp0086624,FBpp0305367
silkworm_pep	SEUC05853_TC01	BGIBMGA002459-PA
silkworm_pep	SEUC05858_TC01	BGIBMGA009447-PA
silkworm_pep	SEUC06099_TC01	BGIBMGA004815-PA
silkworm_pep	SEUC06102_TC01	BGIBMGA006051-PA
silkworm_pep	SEUC06104_TC01	BGIBMGA004458-PA
dmel_pep	SEUC06104_TC01	FBpp0078962
silkworm_pep	SEUC06108_TC01	BGIBMGA013692-PA
silkworm_pep	SEUC06109_TC01	BGIBMGA004141-PA
dmel_pep	SEUC06109_TC01	FBpp0071809
silkworm_pep	SEUC06114_TC01	BGIBMGA002137-PA
silkworm_pep	SEUC06118_TC01	BGIBMGA010256-PA
silkworm_pep	SEUC06123_TC01	BGIBMGA003830-PA
silkworm_pep	SEUC05843_TC03	BGIBMGA002598-PA
silkworm_pep	SEUC06139_TC01	BGIBMGA011732-PA
silkworm_pep	SEUC06164_TC01	BGIBMGA003919-PA
silkworm_pep	SEUC06181_TC01	BGIBMGA012677-PA
silkworm_pep	SEUC06182_TC01	BGIBMGA013949-PA
silkworm_pep	SEUC06183_TC01	BGIBMGA001215-PA
silkworm_pep	SEUC06183_TC02	BGIBMGA001215-PA
dmel_pep	SEUC06191_TC01	FBpp0087351
silkworm_pep	SEUC06211_TC01	BGIBMGA014207-PA
silkworm_pep	SEUC06358_TC01	BGIBMGA002050-PA
silkworm_pep	SEUC06383_TC01	BGIBMGA009270-PA
silkworm_pep	SEUC06458_TC01	BGIBMGA005802-PA
silkworm_pep	SEUC06461_TC01	BGIBMGA002051-PA
silkworm_pep	SEUC06469_TC01	BGIBMGA009502-PA
silkworm_pep	SEUC06479_TC01	BGIBMGA001414-PA
silkworm_pep	SEUC06480_TC01	BGIBMGA012667-PA
silkworm_pep	SEUC06482_TC01	BGIBMGA001838-PA
silkworm_pep	SEUC06484_TC01	BGIBMGA007250-PA
dmel_pep	SEUC06486_TC01	FBpp0271815
dmel_pep	SEUC06503_TC01	FBpp0084633
dmel_pep	SEUC06503_TC02	FBpp0084633
silkworm_pep	SEUC06509_TC01	BGIBMGA005780-PA
silkworm_pep	SEUC06517_TC01	BGIBMGA002758-PA
silkworm_pep	SEUC06525_TC01	BGIBMGA004051-PA
dmel_pep	SEUC06540_TC01	FBpp0077252
silkworm_pep	SEUC06542_TC01	BGIBMGA008769-PA
silkworm_pep	SEUC06555_TC01	BGIBMGA010433-PA
silkworm_pep	SEUC06582_TC01	BGIBMGA011470-PA
silkworm_pep	SEUC06631_TC01	BGIBMGA002584-PA
silkworm_pep	SEUC06643_TC01	BGIBMGA011558-PA
silkworm_pep	SEUC06803_TC01	BGIBMGA014225-PA
silkworm_pep	SEUC06804_TC01	BGIBMGA014173-PA
silkworm_pep	SEUC06806_TC01	BGIBMGA011594-PA
silkworm_pep	SEUC06808_TC01	BGIBMGA009819-PA
silkworm_pep	SEUC06813_TC01	BGIBMGA009871-PA
silkworm_pep	SEUC06562_TC02	BGIBMGA005694-PA
silkworm_pep	SEUC06825_TC01	BGIBMGA008617-PA
silkworm_pep	SEUC06825_TC02	BGIBMGA008617-PA
silkworm_pep	SEUC06836_TC01	BGIBMGA012735-PA
silkworm_pep	SEUC06844_TC01	BGIBMGA012418-PA
silkworm_pep	SEUC06850_TC01	BGIBMGA001970-PA
silkworm_pep	SEUC06858_TC01	BGIBMGA004172-PA
silkworm_pep	SEUC06869_TC01	BGIBMGA012754-PA
silkworm_pep	SEUC06884_TC01	BGIBMGA010817-PA
silkworm_pep	SEUC06895_TC01	BGIBMGA010829-PA
dmel_pep	SEUC06895_TC01	FBpp0084618,FBpp0084619,FBpp0084620,FBpp0307019
silkworm_pep	SEUC06895_TC02	BGIBMGA010829-PA
silkworm_pep	SEUC06912_TC01	BGIBMGA006363-PA
dmel_pep	SEUC06912_TC01	FBpp0081988
silkworm_pep	SEUC06914_TC01	BGIBMGA003075-PA
silkworm_pep	SEUC06916_TC01	BGIBMGA010988-PA
dmel_pep	SEUC06917_TC01	FBpp0084071
silkworm_pep	SEUC07137_TC01	BGIBMGA012949-PA
dmel_pep	SEUC07137_TC01	FBpp0289141,FBpp0303729,FBpp0304660
silkworm_pep	SEUC07138_TC01	BGIBMGA013156-PA
silkworm_pep	SEUC07140_TC01	BGIBMGA011406-PA
silkworm_pep	SEUC07147_TC01	BGIBMGA010693-PA
silkworm_pep	SEUC07154_TC01	BGIBMGA001391-PA
dmel_pep	SEUC07155_TC01	FBpp0082034
dmel_pep	SEUC07156_TC01	FBpp0082035
silkworm_pep	SEUC07157_TC01	BGIBMGA007102-PA
silkworm_pep	SEUC07160_TC01	BGIBMGA003123-PA
silkworm_pep	SEUC07161_TC01	BGIBMGA014516-PA
dmel_pep	SEUC07161_TC01	FBpp0084807
silkworm_pep	SEUC07175_TC01	BGIBMGA008265-PA
silkworm_pep	SEUC07194_TC01	BGIBMGA014050-PA
silkworm_pep	SEUC07206_TC01	BGIBMGA014176-PA
dmel_pep	SEUC07206_TC01	FBpp0083051
silkworm_pep	SEUC07231_TC01	BGIBMGA010171-PA
dmel_pep	SEUC07231_TC01	FBpp0082601,FBpp0075282
silkworm_pep	SEUC07453_TC01	BGIBMGA002045-PA
dmel_pep	SEUC07453_TC01	FBpp0075440,FBpp0305258
silkworm_pep	SEUC07465_TC01	BGIBMGA013065-PA
silkworm_pep	SEUC07476_TC01	BGIBMGA003531-PA
silkworm_pep	SEUC07478_TC01	BGIBMGA010542-PA
silkworm_pep	SEUC07482_TC01	BGIBMGA011586-PA
silkworm_pep	SEUC07483_TC01	BGIBMGA003277-PA
silkworm_pep	SEUC07486_TC01	BGIBMGA005325-PA
silkworm_pep	SEUC07486_TC02	BGIBMGA005325-PA
silkworm_pep	SEUC07488_TC01	BGIBMGA005486-PA
dmel_pep	SEUC07488_TC01	FBpp0084778
silkworm_pep	SEUC07489_TC01	BGIBMGA005064-PA
dmel_pep	SEUC07489_TC01	FBpp0071262,FBpp0292089
silkworm_pep	SEUC07491_TC01	BGIBMGA002311-PA
dmel_pep	SEUC07491_TC01	FBpp0288489,FBpp0288490
silkworm_pep	SEUC07492_TC01	BGIBMGA013814-PA
dmel_pep	SEUC07492_TC01	FBpp0077631,FBpp0303724
silkworm_pep	SEUC07492_TC02	BGIBMGA013814-PA
dmel_pep	SEUC07492_TC02	FBpp0077631,FBpp0303724
silkworm_pep	SEUC07492_TC03	BGIBMGA013814-PA
dmel_pep	SEUC07492_TC03	FBpp0077631,FBpp0303724
silkworm_pep	SEUC07492_TC04	BGIBMGA013814-PA
dmel_pep	SEUC07492_TC04	FBpp0077631,FBpp0303724
silkworm_pep	SEUC07494_TC01	BGIBMGA000446-PA
dmel_pep	SEUC07494_TC01	FBpp0076907
dmel_pep	SEUC07497_TC01	FBpp0306828
dmel_pep	SEUC07501_TC01	FBpp0085129
silkworm_pep	SEUC07505_TC01	BGIBMGA000112-PA
dmel_pep	SEUC07505_TC01	FBpp0111944
silkworm_pep	SEUC07512_TC01	BGIBMGA005485-PA
dmel_pep	SEUC07512_TC01	FBpp0075120
silkworm_pep	SEUC07512_TC03	BGIBMGA005485-PA
dmel_pep	SEUC07512_TC03	FBpp0075120
silkworm_pep	SEUC07520_TC02	BGIBMGA000316-PA
silkworm_pep	SEUC07523_TC01	BGIBMGA013030-PA
dmel_pep	SEUC07523_TC01	FBpp0070653
silkworm_pep	SEUC07525_TC01	BGIBMGA000006-PA
silkworm_pep	SEUC07526_TC01	BGIBMGA007782-PA
dmel_pep	SEUC07526_TC01	FBpp0083029
silkworm_pep	SEUC07529_TC01	BGIBMGA001248-PA
silkworm_pep	SEUC07532_TC01	BGIBMGA013543-PA
dmel_pep	SEUC07532_TC01	FBpp0079634
silkworm_pep	SEUC07535_TC01	BGIBMGA008505-PA
dmel_pep	SEUC07535_TC01	FBpp0081841
silkworm_pep	SEUC07538_TC01	BGIBMGA010777-PA
dmel_pep	SEUC07538_TC01	FBpp0082855,FBpp0307972
silkworm_pep	SEUC07544_TC01	BGIBMGA007899-PA
dmel_pep	SEUC07544_TC01	FBpp0077026,FBpp0297663
silkworm_pep	SEUC07545_TC01	BGIBMGA002721-PA
dmel_pep	SEUC07545_TC01	FBpp0083121,FBpp0302815
silkworm_pep	SEUC07547_TC01	BGIBMGA010540-PA
silkworm_pep	SEUC07548_TC01	BGIBMGA011856-PA
dmel_pep	SEUC07548_TC01	FBpp0076095,FBpp0289912
silkworm_pep	SEUC07549_TC01	BGIBMGA013652-PA
dmel_pep	SEUC07553_TC01	FBpp0082349,FBpp0082350
silkworm_pep	SEUC07560_TC01	BGIBMGA003736-PA
dmel_pep	SEUC07560_TC01	FBpp0080029
silkworm_pep	SEUC07563_TC01	BGIBMGA007686-PA
silkworm_pep	SEUC07569_TC01	BGIBMGA000709-PA
dmel_pep	SEUC07569_TC01	FBpp0074320,FBpp0089317,FBpp0089318,FBpp0305513
silkworm_pep	SEUC07583_TC01	BGIBMGA008142-PA
dmel_pep	SEUC07583_TC01	FBpp0086756
silkworm_pep	SEUC07587_TC01	BGIBMGA007577-PA
dmel_pep	SEUC07587_TC01	FBpp0081211,FBpp0081212,FBpp0081213,FBpp0306606,FBpp0306611
silkworm_pep	SEUC07771_TC01	BGIBMGA011405-PA
silkworm_pep	SEUC07790_TC01	BGIBMGA008666-PA
silkworm_pep	SEUC07791_TC01	BGIBMGA006707-PA
silkworm_pep	SEUC07792_TC01	BGIBMGA009238-PA
silkworm_pep	SEUC07802_TC01	BGIBMGA002956-PA
silkworm_pep	SEUC07807_TC01	BGIBMGA003240-PA
silkworm_pep	SEUC07813_TC01	BGIBMGA011434-PA
silkworm_pep	SEUC07821_TC01	BGIBMGA001789-PA
dmel_pep	SEUC07821_TC01	FBpp0079636,FBpp0305674,FBpp0070026,FBpp0305726,FBpp0305727
silkworm_pep	SEUC07822_TC01	BGIBMGA012533-PA
silkworm_pep	SEUC07826_TC01	BGIBMGA011592-PA
dmel_pep	SEUC07826_TC01	FBpp0083854
dmel_pep	SEUC07834_TC01	FBpp0076191,FBpp0112920
silkworm_pep	SEUC07843_TC01	BGIBMGA006191-PA
dmel_pep	SEUC07843_TC01	FBpp0077636
silkworm_pep	SEUC07858_TC01	BGIBMGA000124-PA
dmel_pep	SEUC07858_TC01	FBpp0289916
silkworm_pep	SEUC07863_TC01	BGIBMGA005748-PA
dmel_pep	SEUC07863_TC01	FBpp0086240,FBpp0086241,FBpp0086242,FBpp0086243,FBpp0086244,FBpp0297146
silkworm_pep	SEUC07869_TC01	BGIBMGA003404-PA
silkworm_pep	SEUC07875_TC01	BGIBMGA011294-PA
dmel_pep	SEUC07875_TC01	FBpp0074792
silkworm_pep	SEUC07880_TC01	BGIBMGA011893-PA
silkworm_pep	SEUC07884_TC01	BGIBMGA001792-PA
silkworm_pep	SEUC07884_TC02	BGIBMGA001792-PA
silkworm_pep	SEUC07901_TC01	BGIBMGA004134-PA
dmel_pep	SEUC07901_TC01	FBpp0083133
silkworm_pep	SEUC08034_TC01	BGIBMGA000963-PA
silkworm_pep	SEUC08099_TC01	BGIBMGA000028-PA
dmel_pep	SEUC08099_TC01	FBpp0081453
silkworm_pep	SEUC08104_TC01	BGIBMGA011086-PA
dmel_pep	SEUC08104_TC01	FBpp0080207
silkworm_pep	SEUC08107_TC01	BGIBMGA007481-PA
silkworm_pep	SEUC08113_TC01	BGIBMGA002877-PA
silkworm_pep	SEUC08118_TC01	BGIBMGA013869-PA
silkworm_pep	SEUC08124_TC01	BGIBMGA004597-PA
silkworm_pep	SEUC08133_TC01	BGIBMGA000421-PA
dmel_pep	SEUC08134_TC01	FBpp0077843,FBpp0303190,FBpp0303191
silkworm_pep	SEUC08136_TC01	BGIBMGA004499-PA
silkworm_pep	SEUC08141_TC01	BGIBMGA000912-PA
silkworm_pep	SEUC08152_TC01	BGIBMGA003664-PA
dmel_pep	SEUC08152_TC01	FBpp0084520
silkworm_pep	SEUC08154_TC01	BGIBMGA000476-PA
silkworm_pep	SEUC08158_TC01	BGIBMGA003474-PA
dmel_pep	SEUC08158_TC01	FBpp0110433,FBpp0070042,FBpp0070043,FBpp0070041
silkworm_pep	SEUC08158_TC02	BGIBMGA003474-PA
dmel_pep	SEUC08158_TC02	FBpp0110433,FBpp0070042,FBpp0070043,FBpp0070041
silkworm_pep	SEUC08158_TC03	BGIBMGA003474-PA
dmel_pep	SEUC08158_TC03	FBpp0110433,FBpp0070042,FBpp0070043,FBpp0070041
silkworm_pep	SEUC08161_TC01	BGIBMGA002231-PA
dmel_pep	SEUC08161_TC01	FBpp0084795,FBpp0084796,FBpp0305389
silkworm_pep	SEUC08161_TC02	BGIBMGA002231-PA
dmel_pep	SEUC08161_TC02	FBpp0084795,FBpp0084796,FBpp0305389
silkworm_pep	SEUC08164_TC01	BGIBMGA007080-PA
dmel_pep	SEUC08164_TC01	FBpp0083225
silkworm_pep	SEUC08174_TC01	BGIBMGA004765-PA
dmel_pep	SEUC08174_TC01	FBpp0086591
silkworm_pep	SEUC08178_TC01	BGIBMGA004339-PA
dmel_pep	SEUC08178_TC01	FBpp0085589
silkworm_pep	SEUC08191_TC01	BGIBMGA012725-PA
dmel_pep	SEUC08191_TC01	FBpp0086117
silkworm_pep	SEUC08197_TC01	BGIBMGA011552-PA
dmel_pep	SEUC08197_TC01	FBpp0070480
silkworm_pep	SEUC08209_TC01	BGIBMGA005557-PA
dmel_pep	SEUC08209_TC01	FBpp0077982
silkworm_pep	SEUC08211_TC01	BGIBMGA010846-PA
dmel_pep	SEUC08211_TC01	FBpp0075699
silkworm_pep	SEUC08216_TC01	BGIBMGA000745-PA
dmel_pep	SEUC08216_TC01	FBpp0076407,FBpp0306074,FBpp0306682
silkworm_pep	SEUC08228_TC01	BGIBMGA000658-PA
silkworm_pep	SEUC08233_TC01	BGIBMGA013436-PA
silkworm_pep	SEUC08242_TC01	BGIBMGA005663-PA
dmel_pep	SEUC08242_TC01	FBpp0082599
silkworm_pep	SEUC08244_TC01	BGIBMGA011535-PA
silkworm_pep	SEUC08254_TC01	BGIBMGA008920-PA
dmel_pep	SEUC08254_TC01	FBpp0293888,FBpp0293889
silkworm_pep	SEUC08259_TC01	BGIBMGA011886-PA
silkworm_pep	SEUC08326_TC01	BGIBMGA000345-PA
silkworm_pep	SEUC08438_TC01	BGIBMGA005215-PA
dmel_pep	SEUC08438_TC01	FBpp0080018
dmel_pep	SEUC08439_TC01	FBpp0303327
silkworm_pep	SEUC08446_TC01	BGIBMGA011404-PA
silkworm_pep	SEUC08462_TC01	BGIBMGA000907-PA
dmel_pep	SEUC08462_TC01	FBpp0290395
silkworm_pep	SEUC08467_TC01	BGIBMGA000652-PA
silkworm_pep	SEUC08485_TC01	BGIBMGA010895-PA
silkworm_pep	SEUC08497_TC01	BGIBMGA009640-PA
silkworm_pep	SEUC08498_TC01	BGIBMGA000970-PA
dmel_pep	SEUC08498_TC01	FBpp0081787
silkworm_pep	SEUC08501_TC01	BGIBMGA000016-PA
dmel_pep	SEUC08501_TC01	FBpp0078239,FBpp0300637
silkworm_pep	SEUC08504_TC01	BGIBMGA004017-PA
dmel_pep	SEUC08504_TC01	FBpp0087978
silkworm_pep	SEUC08504_TC02	BGIBMGA004017-PA
silkworm_pep	SEUC08505_TC01	BGIBMGA004102-PA
dmel_pep	SEUC08505_TC01	FBpp0085842
silkworm_pep	SEUC08508_TC01	BGIBMGA009789-PA
silkworm_pep	SEUC08515_TC01	BGIBMGA004927-PA
dmel_pep	SEUC08515_TC01	FBpp0081639,FBpp0081640,FBpp0291086,FBpp0291087
silkworm_pep	SEUC08516_TC01	BGIBMGA001670-PA
dmel_pep	SEUC08516_TC01	FBpp0082541
silkworm_pep	SEUC08521_TC01	BGIBMGA013790-PA
silkworm_pep	SEUC08525_TC01	BGIBMGA006726-PA
silkworm_pep	SEUC08531_TC01	BGIBMGA010866-PA
silkworm_pep	SEUC08540_TC01	BGIBMGA006034-PA
silkworm_pep	SEUC08543_TC01	BGIBMGA004276-PA,BGIBMGA004277-PA
dmel_pep	SEUC08543_TC01	FBpp0085878,FBpp0112006,FBpp0085879,FBpp0085880
silkworm_pep	SEUC08543_TC02	BGIBMGA004276-PA,BGIBMGA004277-PA
dmel_pep	SEUC08543_TC02	FBpp0085878,FBpp0112006,FBpp0085879,FBpp0085880
silkworm_pep	SEUC08557_TC01	BGIBMGA011992-PA
dmel_pep	SEUC08557_TC01	FBpp0077359
silkworm_pep	SEUC08559_TC01	BGIBMGA011555-PA
silkworm_pep	SEUC08562_TC01	BGIBMGA006846-PA
dmel_pep	SEUC08562_TC01	FBpp0296947,FBpp0296948
dmel_pep	SEUC08573_TC01	FBpp0086928
dmel_pep	SEUC08704_TC01	FBpp0072094
silkworm_pep	SEUC08750_TC01	BGIBMGA006152-PA
dmel_pep	SEUC08750_TC01	FBpp0078935
silkworm_pep	SEUC08780_TC01	BGIBMGA009750-PA
dmel_pep	SEUC08781_TC01	FBpp0303042,FBpp0303043,FBpp0303046,FBpp0303047,FBpp0303048,FBpp0303049,FBpp0303050
silkworm_pep	SEUC08783_TC01	BGIBMGA004311-PA
silkworm_pep	SEUC08804_TC01	BGIBMGA005817-PA
silkworm_pep	SEUC08811_TC01	BGIBMGA004794-PA
silkworm_pep	SEUC08814_TC01	BGIBMGA014477-PA
dmel_pep	SEUC08814_TC01	FBpp0070056,FBpp0070055,FBpp0070052,FBpp0070053,FBpp0070050,FBpp0070049
silkworm_pep	SEUC08818_TC01	BGIBMGA013250-PA
dmel_pep	SEUC08818_TC01	FBpp0111901,FBpp0111902,FBpp0111903,FBpp0111904
silkworm_pep	SEUC08818_TC02	BGIBMGA013250-PA
dmel_pep	SEUC08818_TC02	FBpp0111901,FBpp0111902,FBpp0111903,FBpp0111904
silkworm_pep	SEUC08826_TC01	BGIBMGA007849-PA
dmel_pep	SEUC08826_TC01	FBpp0087366
silkworm_pep	SEUC08843_TC01	BGIBMGA011993-PA
dmel_pep	SEUC08843_TC01	FBpp0078310,FBpp0078311,FBpp0078312,FBpp0078313,FBpp0113010
silkworm_pep	SEUC08850_TC01	BGIBMGA011264-PA
dmel_pep	SEUC08850_TC01	FBpp0074227
silkworm_pep	SEUC08852_TC01	BGIBMGA008918-PA
silkworm_pep	SEUC08852_TC02	BGIBMGA008918-PA
silkworm_pep	SEUC08854_TC01	BGIBMGA001869-PA
silkworm_pep	SEUC08857_TC01	BGIBMGA002345-PA
dmel_pep	SEUC08857_TC01	FBpp0088863,FBpp0088864,FBpp0088861,FBpp0088862,FBpp0088860,FBpp0088859,FBpp0292151,FBpp0292152,FBpp0292153
silkworm_pep	SEUC08860_TC01	BGIBMGA005206-PA
silkworm_pep	SEUC08860_TC02	BGIBMGA005206-PA
silkworm_pep	SEUC08864_TC01	BGIBMGA000493-PA
silkworm_pep	SEUC08868_TC01	BGIBMGA014121-PA
dmel_pep	SEUC08868_TC01	FBpp0072132,FBpp0290862
silkworm_pep	SEUC08868_TC02	BGIBMGA014121-PA
dmel_pep	SEUC08868_TC02	FBpp0072132,FBpp0290862
silkworm_pep	SEUC08872_TC01	BGIBMGA009413-PA
silkworm_pep	SEUC08877_TC01	BGIBMGA000898-PA
dmel_pep	SEUC08877_TC01	FBpp0075676
silkworm_pep	SEUC08878_TC01	BGIBMGA007222-PA
dmel_pep	SEUC08878_TC01	FBpp0079000
silkworm_pep	SEUC08888_TC01	BGIBMGA011009-PA
dmel_pep	SEUC08888_TC01	FBpp0081157,FBpp0293859
silkworm_pep	SEUC08896_TC01	BGIBMGA008846-PA
dmel_pep	SEUC08896_TC01	FBpp0077066,FBpp0070051,FBpp0070054
dmel_pep	SEUC08897_TC01	FBpp0290233
silkworm_pep	SEUC08898_TC01	BGIBMGA003522-PA
silkworm_pep	SEUC08898_TC02	BGIBMGA003522-PA
silkworm_pep	SEUC08901_TC01	BGIBMGA012841-PA
silkworm_pep	SEUC08904_TC02	BGIBMGA008208-PA
silkworm_pep	SEUC08904_TC03	BGIBMGA008208-PA
dmel_pep	SEUC08904_TC03	FBpp0070730
silkworm_pep	SEUC08904_TC06	BGIBMGA008208-PA
silkworm_pep	SEUC08910_TC01	BGIBMGA012657-PA
dmel_pep	SEUC08969_TC01	FBpp0087189,FBpp0291421
silkworm_pep	SEUC09134_TC01	BGIBMGA012104-PA
dmel_pep	SEUC09134_TC01	FBpp0079875
silkworm_pep	SEUC09141_TC01	BGIBMGA006826-PA
silkworm_pep	SEUC09144_TC01	BGIBMGA000497-PA
silkworm_pep	SEUC09151_TC01	BGIBMGA007891-PA
silkworm_pep	SEUC09158_TC01	BGIBMGA002325-PA
dmel_pep	SEUC09158_TC01	FBpp0099980,FBpp0303153,FBpp0293384,FBpp0293385,FBpp0293386
silkworm_pep	SEUC09169_TC01	BGIBMGA002948-PA
dmel_pep	SEUC09169_TC01	FBpp0070790,FBpp0070791
silkworm_pep	SEUC09172_TC01	BGIBMGA003989-PA
dmel_pep	SEUC09172_TC01	FBpp0077955,FBpp0077956,FBpp0077957
silkworm_pep	SEUC09173_TC01	BGIBMGA005299-PA
dmel_pep	SEUC09173_TC01	FBpp0079890
silkworm_pep	SEUC09174_TC01	BGIBMGA009115-PA
dmel_pep	SEUC09174_TC01	FBpp0080536,FBpp0297292
silkworm_pep	SEUC09175_TC01	BGIBMGA006982-PA
silkworm_pep	SEUC09176_TC01	BGIBMGA002489-PA
dmel_pep	SEUC09176_TC01	FBpp0084774
silkworm_pep	SEUC09179_TC01	BGIBMGA008256-PA
dmel_pep	SEUC09179_TC01	FBpp0088519
silkworm_pep	SEUC09187_TC01	BGIBMGA006369-PA
dmel_pep	SEUC09187_TC01	FBpp0073441,FBpp0306531
silkworm_pep	SEUC09188_TC01	BGIBMGA011590-PA
dmel_pep	SEUC09188_TC01	FBpp0304756,FBpp0288417,FBpp0307902,FBpp0307903
silkworm_pep	SEUC09188_TC02	BGIBMGA011590-PA
dmel_pep	SEUC09188_TC02	FBpp0304756,FBpp0288417,FBpp0307902,FBpp0307903
silkworm_pep	SEUC09196_TC01	BGIBMGA000353-PA
silkworm_pep	SEUC09208_TC02	BGIBMGA008574-PA
silkworm_pep	SEUC09208_TC04	BGIBMGA008574-PA
silkworm_pep	SEUC09212_TC01	BGIBMGA007585-PA
dmel_pep	SEUC09212_TC01	FBpp0082973
silkworm_pep	SEUC09222_TC01	BGIBMGA002501-PA
dmel_pep	SEUC09222_TC01	FBpp0306940
silkworm_pep	SEUC09232_TC01	BGIBMGA005851-PA
silkworm_pep	SEUC09243_TC01	BGIBMGA010262-PA
dmel_pep	SEUC09243_TC01	FBpp0082996
dmel_pep	SEUC09260_TC02	FBpp0077167
silkworm_pep	SEUC09269_TC03	BGIBMGA005487-PA
dmel_pep	SEUC09269_TC03	FBpp0086548,FBpp0289552
silkworm_pep	SEUC09275_TC01	BGIBMGA000554-PA
dmel_pep	SEUC09275_TC01	FBpp0289779
silkworm_pep	SEUC09281_TC01	BGIBMGA005023-PA
dmel_pep	SEUC09281_TC01	FBpp0087437
silkworm_pep	SEUC09282_TC01	BGIBMGA005085-PA
silkworm_pep	SEUC09282_TC02	BGIBMGA005085-PA
dmel_pep	SEUC09282_TC02	FBpp0293145,FBpp0293146,FBpp0293147,FBpp0293148,FBpp0293149,FBpp0293150
silkworm_pep	SEUC09288_TC01	BGIBMGA011686-PA
dmel_pep	SEUC09288_TC01	FBpp0074682,FBpp0304186
silkworm_pep	SEUC09293_TC01	BGIBMGA013042-PA
silkworm_pep	SEUC09295_TC01	BGIBMGA006752-PA
dmel_pep	SEUC09295_TC01	FBpp0080564
silkworm_pep	SEUC09301_TC01	BGIBMGA007273-PA
silkworm_pep	SEUC09304_TC01	BGIBMGA006310-PA
silkworm_pep	SEUC09429_TC01	BGIBMGA000034-PA
dmel_pep	SEUC09478_TC01	FBpp0070623
silkworm_pep	SEUC09541_TC01	BGIBMGA012848-PA
silkworm_pep	SEUC09546_TC01	BGIBMGA003409-PA
silkworm_pep	SEUC09550_TC01	BGIBMGA010482-PA
dmel_pep	SEUC09550_TC01	FBpp0084505
dmel_pep	SEUC09560_TC01	FBpp0081302
silkworm_pep	SEUC09444_TC02	BGIBMGA002684-PA
dmel_pep	SEUC09565_TC01	FBpp0084142,FBpp0084143,FBpp0112196,FBpp0291598,FBpp0301202,FBpp0291596,FBpp0291597
silkworm_pep	SEUC09573_TC01	BGIBMGA008676-PA
silkworm_pep	SEUC09574_TC01	BGIBMGA008959-PA
dmel_pep	SEUC09574_TC01	FBpp0075755,FBpp0306219
silkworm_pep	SEUC09586_TC02	BGIBMGA008165-PA,BGIBMGA009573-PA,BGIBMGA010204-PA
dmel_pep	SEUC09587_TC01	FBpp0087986,FBpp0087985
silkworm_pep	SEUC09588_TC01	BGIBMGA000499-PA
dmel_pep	SEUC09588_TC01	FBpp0112047
silkworm_pep	SEUC09591_TC01	BGIBMGA007881-PA
dmel_pep	SEUC09591_TC01	FBpp0070950,FBpp0099823
silkworm_pep	SEUC09599_TC01	BGIBMGA011694-PA
dmel_pep	SEUC09599_TC01	FBpp0291781,FBpp0291782,FBpp0291783
silkworm_pep	SEUC09599_TC02	BGIBMGA011694-PA
dmel_pep	SEUC09599_TC02	FBpp0291781,FBpp0291782,FBpp0291783
silkworm_pep	SEUC09603_TC01	BGIBMGA010061-PA
silkworm_pep	SEUC09607_TC01	BGIBMGA006859-PA
dmel_pep	SEUC09607_TC01	FBpp0083126
silkworm_pep	SEUC09617_TC01	BGIBMGA013536-PA
dmel_pep	SEUC09617_TC01	FBpp0297899,FBpp0297900,FBpp0077637,FBpp0307363
dmel_pep	SEUC09625_TC01	FBpp0084729
silkworm_pep	SEUC09631_TC01	BGIBMGA008649-PA
silkworm_pep	SEUC09632_TC01	BGIBMGA004896-PA
silkworm_pep	SEUC09636_TC01	BGIBMGA010525-PA
dmel_pep	SEUC09636_TC01	FBpp0088056,FBpp0307855
silkworm_pep	SEUC09638_TC01	BGIBMGA005381-PA
dmel_pep	SEUC09638_TC01	FBpp0077694
silkworm_pep	SEUC09644_TC01	BGIBMGA000320-PA
dmel_pep	SEUC09644_TC01	FBpp0072162
silkworm_pep	SEUC09656_TC01	BGIBMGA006966-PA
dmel_pep	SEUC09656_TC01	FBpp0111920
silkworm_pep	SEUC09662_TC01	BGIBMGA013011-PA
silkworm_pep	SEUC09670_TC01	BGIBMGA006797-PA
dmel_pep	SEUC09670_TC01	FBpp0077799,FBpp0077800,FBpp0307923
silkworm_pep	SEUC09673_TC01	BGIBMGA004573-PA
dmel_pep	SEUC09673_TC01	FBpp0074151,FBpp0111906
silkworm_pep	SEUC09678_TC01	BGIBMGA005869-PA
dmel_pep	SEUC09678_TC01	FBpp0072615
silkworm_pep	SEUC09678_TC02	BGIBMGA005869-PA
silkworm_pep	SEUC09684_TC01	BGIBMGA001283-PA
dmel_pep	SEUC09684_TC01	FBpp0071198
silkworm_pep	SEUC09689_TC01	BGIBMGA005469-PA
dmel_pep	SEUC09689_TC01	FBpp0302530
silkworm_pep	SEUC09708_TC01	BGIBMGA012451-PA
silkworm_pep	SEUC09741_TC01	BGIBMGA000729-PA
silkworm_pep	SEUC09925_TC01	BGIBMGA002033-PA
silkworm_pep	SEUC09929_TC01	BGIBMGA000273-PA
dmel_pep	SEUC09929_TC01	FBpp0072748,FBpp0304919
dmel_pep	SEUC09938_TC01	FBpp0088509,FBpp0302810
silkworm_pep	SEUC09939_TC01	BGIBMGA008045-PA
silkworm_pep	SEUC09944_TC01	BGIBMGA011411-PA
silkworm_pep	SEUC09947_TC01	BGIBMGA002761-PA
silkworm_pep	SEUC09955_TC01	BGIBMGA008571-PA
silkworm_pep	SEUC09968_TC01	BGIBMGA004749-PA
silkworm_pep	SEUC09973_TC01	BGIBMGA005636-PA
dmel_pep	SEUC09973_TC01	FBpp0090943
silkworm_pep	SEUC09978_TC01	BGIBMGA013141-PA
silkworm_pep	SEUC09993_TC01	BGIBMGA006275-PA
dmel_pep	SEUC09993_TC01	FBpp0083962
silkworm_pep	SEUC09996_TC01	BGIBMGA012093-PA
dmel_pep	SEUC09996_TC01	FBpp0072379,FBpp0072380,FBpp0072381,FBpp0293995,FBpp0293996,FBpp0293997
silkworm_pep	SEUC09997_TC01	BGIBMGA008260-PA
silkworm_pep	SEUC10004_TC01	BGIBMGA000474-PA
dmel_pep	SEUC10004_TC01	FBpp0082867
silkworm_pep	SEUC10005_TC01	BGIBMGA009980-PA
dmel_pep	SEUC10005_TC01	FBpp0073900
dmel_pep	SEUC10013_TC01	FBpp0086219
silkworm_pep	SEUC10018_TC01	BGIBMGA014136-PA
dmel_pep	SEUC10018_TC01	FBpp0086603,FBpp0086604,FBpp0297513
silkworm_pep	SEUC10019_TC01	BGIBMGA002318-PA
dmel_pep	SEUC10019_TC01	FBpp0082446,FBpp0303078
silkworm_pep	SEUC10023_TC01	BGIBMGA006867-PA
dmel_pep	SEUC10023_TC01	FBpp0073623,FBpp0073624,FBpp0073625,FBpp0073626,FBpp0290052,FBpp0087321
dmel_pep	SEUC10024_TC01	FBpp0086707
silkworm_pep	SEUC10025_TC01	BGIBMGA001037-PA
dmel_pep	SEUC10025_TC01	FBpp0077251
silkworm_pep	SEUC10035_TC01	BGIBMGA009170-PA
dmel_pep	SEUC10035_TC01	FBpp0071600
silkworm_pep	SEUC10042_TC01	BGIBMGA009232-PA
dmel_pep	SEUC10042_TC01	FBpp0076771
dmel_pep	SEUC10049_TC02	FBpp0077911
silkworm_pep	SEUC10049_TC03	BGIBMGA007103-PA
dmel_pep	SEUC10049_TC03	FBpp0077910,FBpp0077912
dmel_pep	SEUC10049_TC04	FBpp0077910
silkworm_pep	SEUC10049_TC05	BGIBMGA007103-PA
dmel_pep	SEUC10049_TC05	FBpp0077911
silkworm_pep	SEUC10049_TC06	BGIBMGA007103-PA
silkworm_pep	SEUC10051_TC01	BGIBMGA001367-PA
silkworm_pep	SEUC10053_TC01	BGIBMGA004993-PA
dmel_pep	SEUC10053_TC01	FBpp0076872
silkworm_pep	SEUC10066_TC01	BGIBMGA003402-PA
dmel_pep	SEUC10066_TC01	FBpp0083515
silkworm_pep	SEUC10073_TC01	BGIBMGA012674-PA
dmel_pep	SEUC10073_TC01	FBpp0076218,FBpp0076219,FBpp0076220,FBpp0076221,FBpp0076215,FBpp0076216,FBpp0076217,FBpp0306016,FBpp0306017
silkworm_pep	SEUC10074_TC01	BGIBMGA008047-PA
dmel_pep	SEUC10074_TC01	FBpp0084043
silkworm_pep	SEUC10080_TC01	BGIBMGA005755-PA
silkworm_pep	SEUC10087_TC01	BGIBMGA001177-PA
dmel_pep	SEUC10087_TC01	FBpp0289355,FBpp0307691
silkworm_pep	SEUC10092_TC01	BGIBMGA007016-PA
silkworm_pep	SEUC10092_TC02	BGIBMGA007016-PA
silkworm_pep	SEUC10095_TC01	BGIBMGA006615-PA
dmel_pep	SEUC10095_TC01	FBpp0086284
silkworm_pep	SEUC10096_TC01	BGIBMGA001154-PA
dmel_pep	SEUC10096_TC01	FBpp0070302
silkworm_pep	SEUC10096_TC02	BGIBMGA001154-PA
dmel_pep	SEUC10096_TC02	FBpp0070302
silkworm_pep	SEUC10098_TC01	BGIBMGA002989-PA
silkworm_pep	SEUC10100_TC01	BGIBMGA001323-PA
dmel_pep	SEUC10100_TC01	FBpp0078385
silkworm_pep	SEUC10215_TC01	BGIBMGA006337-PA
dmel_pep	SEUC10335_TC01	FBpp0110305,FBpp0110306,FBpp0086546,FBpp0086547,FBpp0293743,FBpp0293744,FBpp0293745,FBpp0293746,FBpp0293747
silkworm_pep	SEUC10343_TC01	BGIBMGA004841-PA
silkworm_pep	SEUC10344_TC01	BGIBMGA004576-PA
dmel_pep	SEUC10344_TC01	FBpp0082689
dmel_pep	SEUC10352_TC01	FBpp0083410
silkworm_pep	SEUC10364_TC01	BGIBMGA002288-PA
silkworm_pep	SEUC10365_TC01	BGIBMGA009853-PA
silkworm_pep	SEUC10378_TC01	BGIBMGA005845-PA
dmel_pep	SEUC10378_TC01	FBpp0080297
silkworm_pep	SEUC10391_TC01	BGIBMGA007546-PA,BGIBMGA007547-PA
silkworm_pep	SEUC10395_TC01	BGIBMGA001236-PA
dmel_pep	SEUC10395_TC01	FBpp0087881
silkworm_pep	SEUC10403_TC01	BGIBMGA002044-PA
dmel_pep	SEUC10403_TC01	FBpp0088037
silkworm_pep	SEUC10404_TC01	BGIBMGA009706-PA
dmel_pep	SEUC10404_TC01	FBpp0072231,FBpp0072232,FBpp0072233,FBpp0290258
silkworm_pep	SEUC10407_TC01	BGIBMGA006605-PA
dmel_pep	SEUC10407_TC01	FBpp0085448
silkworm_pep	SEUC10414_TC01	BGIBMGA002985-PA
dmel_pep	SEUC10414_TC01	FBpp0073975,FBpp0073976
silkworm_pep	SEUC10416_TC01	BGIBMGA007321-PA
silkworm_pep	SEUC10418_TC01	BGIBMGA004892-PA
dmel_pep	SEUC10418_TC01	FBpp0083976,FBpp0083977,FBpp0083979,FBpp0305402,FBpp0305403,FBpp0305404
silkworm_pep	SEUC10421_TC01	BGIBMGA007423-PA
dmel_pep	SEUC10421_TC01	FBpp0079584
silkworm_pep	SEUC10433_TC01	BGIBMGA008291-PA
dmel_pep	SEUC10433_TC01	FBpp0076172
silkworm_pep	SEUC10449_TC01	BGIBMGA010719-PA
silkworm_pep	SEUC10455_TC01	BGIBMGA004334-PA
silkworm_pep	SEUC10464_TC01	BGIBMGA007690-PA
dmel_pep	SEUC10464_TC01	FBpp0070883,FBpp0303847,FBpp0303848,FBpp0303849
silkworm_pep	SEUC10469_TC01	BGIBMGA003493-PA
dmel_pep	SEUC10469_TC01	FBpp0073017
silkworm_pep	SEUC10473_TC01	BGIBMGA012803-PA
silkworm_pep	SEUC10474_TC01	BGIBMGA010193-PA
silkworm_pep	SEUC10476_TC01	BGIBMGA011837-PA
silkworm_pep	SEUC10731_TC01	BGIBMGA008588-PA
dmel_pep	SEUC10731_TC01	FBpp0073952,FBpp0073951
silkworm_pep	SEUC10762_TC01	BGIBMGA005484-PA
silkworm_pep	SEUC10766_TC01	BGIBMGA002876-PA
silkworm_pep	SEUC10770_TC01	BGIBMGA004117-PA
dmel_pep	SEUC10770_TC01	FBpp0305950
silkworm_pep	SEUC10773_TC01	BGIBMGA002384-PA
silkworm_pep	SEUC10790_TC01	BGIBMGA010605-PA
silkworm_pep	SEUC10798_TC01	BGIBMGA012668-PA
silkworm_pep	SEUC10807_TC01	BGIBMGA013525-PA
dmel_pep	SEUC10807_TC01	FBpp0080490,FBpp0307141
silkworm_pep	SEUC10808_TC01	BGIBMGA014272-PA
silkworm_pep	SEUC10810_TC01	BGIBMGA010446-PA
dmel_pep	SEUC10810_TC01	FBpp0076470
silkworm_pep	SEUC10826_TC01	BGIBMGA006759-PA
silkworm_pep	SEUC10827_TC01	BGIBMGA003348-PA
dmel_pep	SEUC10827_TC01	FBpp0078568
silkworm_pep	SEUC10832_TC01	BGIBMGA008483-PA
silkworm_pep	SEUC10839_TC01	BGIBMGA008029-PA
silkworm_pep	SEUC10850_TC01	BGIBMGA007266-PA
dmel_pep	SEUC10850_TC01	FBpp0085873,FBpp0289083
silkworm_pep	SEUC10854_TC01	BGIBMGA000325-PA
silkworm_pep	SEUC10859_TC01	BGIBMGA003476-PA
dmel_pep	SEUC10862_TC01	FBpp0081388,FBpp0289770,FBpp0289771
silkworm_pep	SEUC10866_TC01	BGIBMGA011584-PA
dmel_pep	SEUC10866_TC01	FBpp0081412
silkworm_pep	SEUC10870_TC02	BGIBMGA013135-PA
silkworm_pep	SEUC10870_TC04	BGIBMGA013135-PA
silkworm_pep	SEUC10872_TC01	BGIBMGA011581-PA
dmel_pep	SEUC10872_TC01	FBpp0078984
silkworm_pep	SEUC10873_TC01	BGIBMGA002093-PA
dmel_pep	SEUC10873_TC01	FBpp0073002
silkworm_pep	SEUC10876_TC01	BGIBMGA009130-PA
dmel_pep	SEUC10876_TC01	FBpp0083371
silkworm_pep	SEUC10882_TC01	BGIBMGA011776-PA
dmel_pep	SEUC10882_TC01	FBpp0075238
silkworm_pep	SEUC10889_TC01	BGIBMGA009935-PA
dmel_pep	SEUC10889_TC01	FBpp0077002,FBpp0289447
dmel_pep	SEUC10890_TC01	FBpp0078664
silkworm_pep	SEUC10890_TC02	BGIBMGA009010-PA
silkworm_pep	SEUC10892_TC01	BGIBMGA002343-PA
dmel_pep	SEUC10892_TC01	FBpp0084798,FBpp0089379,FBpp0084797,FBpp0305390
silkworm_pep	SEUC10893_TC01	BGIBMGA010391-PA
dmel_pep	SEUC10893_TC01	FBpp0099678
silkworm_pep	SEUC10900_TC01	BGIBMGA010218-PA
dmel_pep	SEUC10900_TC01	FBpp0290123
silkworm_pep	SEUC10911_TC01	BGIBMGA002330-PA
dmel_pep	SEUC10911_TC01	FBpp0084940
silkworm_pep	SEUC10912_TC01	BGIBMGA006523-PA
dmel_pep	SEUC10912_TC01	FBpp0080551,FBpp0296964
silkworm_pep	SEUC11039_TC01	BGIBMGA008476-PA
silkworm_pep	SEUC11117_TC01	BGIBMGA000343-PA
silkworm_pep	SEUC11158_TC01	BGIBMGA010563-PA
silkworm_pep	SEUC11172_TC01	BGIBMGA008598-PA
silkworm_pep	SEUC11192_TC01	BGIBMGA006115-PA
dmel_pep	SEUC11192_TC01	FBpp0077282,FBpp0304680
silkworm_pep	SEUC11195_TC01	BGIBMGA006425-PA
dmel_pep	SEUC11195_TC01	FBpp0113023
silkworm_pep	SEUC11195_TC02	BGIBMGA006425-PA
dmel_pep	SEUC11195_TC02	FBpp0113023
silkworm_pep	SEUC11198_TC01	BGIBMGA010415-PA
dmel_pep	SEUC11198_TC01	FBpp0082424
silkworm_pep	SEUC11201_TC01	BGIBMGA006985-PA
dmel_pep	SEUC11201_TC01	FBpp0084614
silkworm_pep	SEUC11210_TC01	BGIBMGA010236-PA
dmel_pep	SEUC11210_TC01	FBpp0079697
silkworm_pep	SEUC11219_TC01	BGIBMGA011219-PA
silkworm_pep	SEUC11230_TC01	BGIBMGA005455-PA
silkworm_pep	SEUC11243_TC02	BGIBMGA003703-PA
silkworm_pep	SEUC11245_TC01	BGIBMGA009487-PA
silkworm_pep	SEUC11254_TC01	BGIBMGA002525-PA
silkworm_pep	SEUC11258_TC01	BGIBMGA009847-PA
silkworm_pep	SEUC11259_TC01	BGIBMGA001188-PA
dmel_pep	SEUC11259_TC01	FBpp0075316
silkworm_pep	SEUC11267_TC01	BGIBMGA010699-PA
dmel_pep	SEUC11267_TC01	FBpp0073848
silkworm_pep	SEUC11267_TC02	BGIBMGA010699-PA
dmel_pep	SEUC11267_TC02	FBpp0073848
silkworm_pep	SEUC11283_TC01	BGIBMGA009355-PA
dmel_pep	SEUC11283_TC01	FBpp0086877
dmel_pep	SEUC11341_TC01	FBpp0292724,FBpp0292722
silkworm_pep	SEUC11516_TC01	BGIBMGA002075-PA
silkworm_pep	SEUC11519_TC01	BGIBMGA012234-PA
silkworm_pep	SEUC11531_TC01	BGIBMGA012679-PA
silkworm_pep	SEUC11537_TC01	BGIBMGA000153-PA
silkworm_pep	SEUC11553_TC01	BGIBMGA002040-PA
silkworm_pep	SEUC11571_TC01	BGIBMGA002405-PA
dmel_pep	SEUC11571_TC01	FBpp0071052,FBpp0071050,FBpp0071051
silkworm_pep	SEUC11582_TC01	BGIBMGA001039-PA
dmel_pep	SEUC11582_TC01	FBpp0074920,FBpp0074921
silkworm_pep	SEUC11586_TC01	BGIBMGA011644-PA
dmel_pep	SEUC11593_TC01	FBpp0081677,FBpp0081676,FBpp0300445
dmel_pep	SEUC11595_TC01	FBpp0293362,FBpp0293363,FBpp0293364,FBpp0293365,FBpp0293366,FBpp0293367,FBpp0305966,FBpp0305967
silkworm_pep	SEUC11596_TC01	BGIBMGA001224-PA
silkworm_pep	SEUC11600_TC01	BGIBMGA010877-PA
silkworm_pep	SEUC11603_TC01	BGIBMGA001116-PA
silkworm_pep	SEUC11612_TC01	BGIBMGA000828-PA
dmel_pep	SEUC11612_TC01	FBpp0070913
silkworm_pep	SEUC11614_TC01	BGIBMGA008927-PA
dmel_pep	SEUC11614_TC01	FBpp0080890
silkworm_pep	SEUC11618_TC01	BGIBMGA001635-PA,BGIBMGA002381-PA,BGIBMGA004614-PA,BGIBMGA006313-PA,BGIBMGA007950-PA,BGIBMGA014536-PA
dmel_pep	SEUC11618_TC01	FBpp0082175,FBpp0081986,FBpp0082147,FBpp0082106,FBpp0082105,FBpp0081956,FBpp0082514,FBpp0082515,FBpp0082516,FBpp0082517,FBpp0082518,FBpp0082519,FBpp0307982,FBpp0083974,FBpp0075503,FBpp0075504,FBpp0075505,FBpp0073445,FBpp0073446,FBpp0073447,FBpp0073448,FBpp0082107
silkworm_pep	SEUC11619_TC01	BGIBMGA011813-PA
dmel_pep	SEUC11619_TC01	FBpp0080022
silkworm_pep	SEUC11619_TC02	BGIBMGA011813-PA
dmel_pep	SEUC11619_TC02	FBpp0080022
silkworm_pep	SEUC11623_TC01	BGIBMGA003177-PA
dmel_pep	SEUC11623_TC01	FBpp0075377
silkworm_pep	SEUC11644_TC01	BGIBMGA006956-PA
dmel_pep	SEUC11644_TC01	FBpp0111589
silkworm_pep	SEUC11661_TC01	BGIBMGA005347-PA
dmel_pep	SEUC11661_TC01	FBpp0078222,FBpp0078224,FBpp0078225,FBpp0078226,FBpp0111771,FBpp0289184,FBpp0289185,FBpp0304364
silkworm_pep	SEUC11663_TC01	BGIBMGA012417-PA
dmel_pep	SEUC11663_TC01	FBpp0111642
dmel_pep	SEUC11668_TC01	FBpp0112049,FBpp0112050
silkworm_pep	SEUC11669_TC01	BGIBMGA002206-PA
silkworm_pep	SEUC11675_TC01	BGIBMGA007349-PA
dmel_pep	SEUC11675_TC01	FBpp0077665,FBpp0073290,FBpp0073291,FBpp0078742,FBpp0078743,FBpp0078744
silkworm_pep	SEUC11678_TC01	BGIBMGA003691-PA
silkworm_pep	SEUC11679_TC01	BGIBMGA006791-PA
silkworm_pep	SEUC11687_TC01	BGIBMGA007883-PA
silkworm_pep	SEUC11936_TC01	BGIBMGA009178-PA
silkworm_pep	SEUC11938_TC01	BGIBMGA004139-PA
silkworm_pep	SEUC11939_TC01	BGIBMGA004139-PA
silkworm_pep	SEUC11943_TC01	BGIBMGA006052-PA
silkworm_pep	SEUC11949_TC01	BGIBMGA004578-PA
dmel_pep	SEUC11954_TC01	FBpp0084326,FBpp0084327,FBpp0303215,FBpp0303216,FBpp0100151
silkworm_pep	SEUC11967_TC01	BGIBMGA006324-PA
silkworm_pep	SEUC11969_TC01	BGIBMGA008300-PA
silkworm_pep	SEUC11978_TC01	BGIBMGA002748-PA
silkworm_pep	SEUC11979_TC01	BGIBMGA000054-PA
silkworm_pep	SEUC11988_TC01	BGIBMGA007450-PA
dmel_pep	SEUC11988_TC01	FBpp0086531
dmel_pep	SEUC11994_TC01	FBpp0076820,FBpp0305462
dmel_pep	SEUC12002_TC01	FBpp0086336
silkworm_pep	SEUC12003_TC01	BGIBMGA006460-PA
dmel_pep	SEUC12003_TC01	FBpp0302544,FBpp0302545,FBpp0302546,FBpp0302547,FBpp0302548,FBpp0302549
silkworm_pep	SEUC12003_TC02	BGIBMGA006460-PA
dmel_pep	SEUC12003_TC02	FBpp0302544,FBpp0302545,FBpp0302546,FBpp0302547,FBpp0302548,FBpp0302549
silkworm_pep	SEUC12003_TC04	BGIBMGA006460-PA
dmel_pep	SEUC12003_TC04	FBpp0302544,FBpp0302545,FBpp0302546,FBpp0302547,FBpp0302548,FBpp0302549
dmel_pep	SEUC12010_TC01	FBpp0084562,FBpp0084563,FBpp0084561
silkworm_pep	SEUC12012_TC01	BGIBMGA002103-PA,BGIBMGA002542-PA,BGIBMGA004681-PA,BGIBMGA013413-PA
dmel_pep	SEUC12012_TC01	FBpp0081153,FBpp0076122,FBpp0081565,FBpp0081062
silkworm_pep	SEUC12033_TC01	BGIBMGA012940-PA
silkworm_pep	SEUC12038_TC01	BGIBMGA010230-PA
dmel_pep	SEUC12038_TC01	FBpp0078318,FBpp0078319
silkworm_pep	SEUC12040_TC01	BGIBMGA003066-PA
dmel_pep	SEUC12040_TC01	FBpp0077581,FBpp0306867,FBpp0306868
silkworm_pep	SEUC12041_TC01	BGIBMGA001249-PA
dmel_pep	SEUC12041_TC01	FBpp0086387
silkworm_pep	SEUC12045_TC03	BGIBMGA004316-PA
silkworm_pep	SEUC12053_TC01	BGIBMGA010577-PA
dmel_pep	SEUC12053_TC01	FBpp0083939
silkworm_pep	SEUC12057_TC01	BGIBMGA003169-PA
dmel_pep	SEUC12057_TC01	FBpp0078761
silkworm_pep	SEUC12065_TC01	BGIBMGA007743-PA
dmel_pep	SEUC12065_TC01	FBpp0072801,FBpp0072802
silkworm_pep	SEUC12073_TC01	BGIBMGA000440-PA
dmel_pep	SEUC12073_TC01	FBpp0081599
silkworm_pep	SEUC12073_TC02	BGIBMGA000440-PA
dmel_pep	SEUC12073_TC02	FBpp0081599
silkworm_pep	SEUC12075_TC01	BGIBMGA005197-PA
dmel_pep	SEUC12075_TC01	FBpp0082980
silkworm_pep	SEUC12081_TC01	BGIBMGA013201-PA
dmel_pep	SEUC12081_TC01	FBpp0082987,FBpp0082988,FBpp0082989,FBpp0082990
silkworm_pep	SEUC12086_TC01	BGIBMGA010701-PA
dmel_pep	SEUC12086_TC01	FBpp0078553,FBpp0078554,FBpp0078555,FBpp0078556
silkworm_pep	SEUC12086_TC02	BGIBMGA010701-PA
dmel_pep	SEUC12086_TC02	FBpp0078553,FBpp0078554,FBpp0078555,FBpp0078556
silkworm_pep	SEUC12086_TC03	BGIBMGA010701-PA
dmel_pep	SEUC12086_TC03	FBpp0078553,FBpp0078554,FBpp0078555,FBpp0078556
silkworm_pep	SEUC12086_TC04	BGIBMGA010701-PA
dmel_pep	SEUC12086_TC04	FBpp0078553,FBpp0078554,FBpp0078555,FBpp0078556
silkworm_pep	SEUC12086_TC05	BGIBMGA010701-PA
dmel_pep	SEUC12086_TC05	FBpp0078553,FBpp0078554,FBpp0078555,FBpp0078556
silkworm_pep	SEUC12086_TC06	BGIBMGA010701-PA
dmel_pep	SEUC12086_TC06	FBpp0078553,FBpp0078554,FBpp0078555,FBpp0078556
silkworm_pep	SEUC12086_TC07	BGIBMGA010701-PA
dmel_pep	SEUC12086_TC07	FBpp0078553,FBpp0078554,FBpp0078555,FBpp0078556
silkworm_pep	SEUC12086_TC08	BGIBMGA010701-PA
dmel_pep	SEUC12086_TC08	FBpp0078553,FBpp0078554,FBpp0078555,FBpp0078556
silkworm_pep	SEUC12086_TC09	BGIBMGA010701-PA
dmel_pep	SEUC12086_TC09	FBpp0078553,FBpp0078554,FBpp0078555,FBpp0078556
silkworm_pep	SEUC12086_TC10	BGIBMGA010701-PA
dmel_pep	SEUC12086_TC10	FBpp0078553,FBpp0078554,FBpp0078555,FBpp0078556
silkworm_pep	SEUC12086_TC11	BGIBMGA010701-PA
dmel_pep	SEUC12086_TC11	FBpp0078553,FBpp0078554,FBpp0078555,FBpp0078556
silkworm_pep	SEUC12086_TC12	BGIBMGA010701-PA
dmel_pep	SEUC12086_TC12	FBpp0078553,FBpp0078554,FBpp0078555,FBpp0078556
silkworm_pep	SEUC12101_TC01	BGIBMGA012478-PA
dmel_pep	SEUC12101_TC01	FBpp0290879
silkworm_pep	SEUC12107_TC01	BGIBMGA010593-PA
dmel_pep	SEUC12107_TC01	FBpp0073719
silkworm_pep	SEUC12124_TC01	BGIBMGA005819-PA
silkworm_pep	SEUC12052_TC02	BGIBMGA013911-PA
silkworm_pep	SEUC12328_TC01	BGIBMGA000025-PA
silkworm_pep	SEUC12331_TC01	BGIBMGA008263-PA
silkworm_pep	SEUC12332_TC01	BGIBMGA006382-PA
dmel_pep	SEUC12332_TC01	FBpp0083059,FBpp0112989,FBpp0297099
silkworm_pep	SEUC12339_TC01	BGIBMGA013257-PA
silkworm_pep	SEUC12343_TC01	BGIBMGA010460-PA
dmel_pep	SEUC12343_TC01	FBpp0077666,FBpp0077667,FBpp0300577
silkworm_pep	SEUC12347_TC01	BGIBMGA012184-PA
silkworm_pep	SEUC12349_TC01	BGIBMGA008806-PA
silkworm_pep	SEUC12350_TC01	BGIBMGA009904-PA
silkworm_pep	SEUC12352_TC01	BGIBMGA011781-PA
silkworm_pep	SEUC12356_TC01	BGIBMGA008680-PA
silkworm_pep	SEUC12380_TC01	BGIBMGA010562-PA
dmel_pep	SEUC12380_TC01	FBpp0079158,FBpp0079159,FBpp0079160,FBpp0079161,FBpp0297142,FBpp0305309
silkworm_pep	SEUC12385_TC01	BGIBMGA007660-PA
silkworm_pep	SEUC12386_TC01	BGIBMGA005656-PA
dmel_pep	SEUC12386_TC01	FBpp0086770,FBpp0086769
silkworm_pep	SEUC12389_TC01	BGIBMGA013447-PA
dmel_pep	SEUC12389_TC01	FBpp0082265,FBpp0082267
silkworm_pep	SEUC12390_TC01	BGIBMGA004548-PA
silkworm_pep	SEUC12391_TC01	BGIBMGA004549-PA
dmel_pep	SEUC12391_TC01	FBpp0078374,FBpp0306965
silkworm_pep	SEUC12409_TC01	BGIBMGA005327-PA
silkworm_pep	SEUC12425_TC01	BGIBMGA003609-PA
dmel_pep	SEUC12425_TC01	FBpp0087004
silkworm_pep	SEUC12428_TC01	BGIBMGA011426-PA
dmel_pep	SEUC12428_TC01	FBpp0072254,FBpp0072255
silkworm_pep	SEUC12428_TC02	BGIBMGA011426-PA
dmel_pep	SEUC12428_TC02	FBpp0072254,FBpp0072255
silkworm_pep	SEUC12429_TC01	BGIBMGA012101-PA
silkworm_pep	SEUC12435_TC01	BGIBMGA013920-PA
dmel_pep	SEUC12435_TC01	FBpp0073074
silkworm_pep	SEUC12442_TC01	BGIBMGA003519-PA
dmel_pep	SEUC12442_TC01	FBpp0085865,FBpp0290371
dmel_pep	SEUC12442_TC02	FBpp0085866,FBpp0290372
silkworm_pep	SEUC12446_TC01	BGIBMGA002259-PA
dmel_pep	SEUC12446_TC02	FBpp0088688
silkworm_pep	SEUC12448_TC01	BGIBMGA006556-PA
silkworm_pep	SEUC12455_TC01	BGIBMGA001123-PA
dmel_pep	SEUC12455_TC01	FBpp0074528
silkworm_pep	SEUC12455_TC02	BGIBMGA001123-PA
dmel_pep	SEUC12455_TC02	FBpp0074528
silkworm_pep	SEUC12462_TC01	BGIBMGA004045-PA
silkworm_pep	SEUC12463_TC01	BGIBMGA004612-PA
dmel_pep	SEUC12463_TC01	FBpp0072904,FBpp0305095
silkworm_pep	SEUC12475_TC01	BGIBMGA009620-PA
silkworm_pep	SEUC12693_TC01	BGIBMGA006098-PA
silkworm_pep	SEUC12698_TC01	BGIBMGA008390-PA
silkworm_pep	SEUC12701_TC01	BGIBMGA008067-PA
dmel_pep	SEUC12701_TC01	FBpp0083582
silkworm_pep	SEUC12705_TC01	BGIBMGA006097-PA
silkworm_pep	SEUC12707_TC01	BGIBMGA005481-PA
silkworm_pep	SEUC12710_TC01	BGIBMGA011346-PA
silkworm_pep	SEUC12713_TC01	BGIBMGA002558-PA
dmel_pep	SEUC12713_TC01	FBpp0293260
silkworm_pep	SEUC12714_TC01	BGIBMGA000466-PA
silkworm_pep	SEUC12737_TC01	BGIBMGA000856-PA
dmel_pep	SEUC12737_TC01	FBpp0075408,FBpp0075409,FBpp0292440,FBpp0306063
silkworm_pep	SEUC12754_TC02	BGIBMGA002380-PA
dmel_pep	SEUC12754_TC02	FBpp0075940
silkworm_pep	SEUC12760_TC01	BGIBMGA007514-PA
dmel_pep	SEUC12760_TC01	FBpp0271854,FBpp0297596
dmel_pep	SEUC12760_TC02	FBpp0271854,FBpp0297596
silkworm_pep	SEUC12762_TC01	BGIBMGA000563-PA
dmel_pep	SEUC12762_TC01	FBpp0076665,FBpp0076666
dmel_pep	SEUC12768_TC01	FBpp0087648
silkworm_pep	SEUC12779_TC01	BGIBMGA010616-PA
dmel_pep	SEUC12779_TC01	FBpp0077698,FBpp0306844
silkworm_pep	SEUC12779_TC02	BGIBMGA010616-PA
dmel_pep	SEUC12779_TC02	FBpp0077698,FBpp0306844
silkworm_pep	SEUC12782_TC01	BGIBMGA002656-PA
dmel_pep	SEUC12782_TC01	FBpp0292801,FBpp0292802,FBpp0292799,FBpp0292800,FBpp0306435
silkworm_pep	SEUC12782_TC02	BGIBMGA002656-PA
dmel_pep	SEUC12782_TC02	FBpp0292801,FBpp0292802,FBpp0292799,FBpp0292800,FBpp0306435
silkworm_pep	SEUC12784_TC01	BGIBMGA008913-PA
silkworm_pep	SEUC12786_TC01	BGIBMGA009646-PA
silkworm_pep	SEUC12789_TC01	BGIBMGA007875-PA
silkworm_pep	SEUC12803_TC01	BGIBMGA013187-PA
silkworm_pep	SEUC12804_TC01	BGIBMGA013886-PA
silkworm_pep	SEUC12806_TC01	BGIBMGA010658-PA
dmel_pep	SEUC12806_TC01	FBpp0077166,FBpp0306838
silkworm_pep	SEUC12811_TC01	BGIBMGA013116-PA
dmel_pep	SEUC12811_TC01	FBpp0073902
silkworm_pep	SEUC12812_TC01	BGIBMGA012581-PA
dmel_pep	SEUC12812_TC01	FBpp0075400
silkworm_pep	SEUC12813_TC01	BGIBMGA009021-PA
dmel_pep	SEUC12813_TC01	FBpp0070953
silkworm_pep	SEUC12815_TC01	BGIBMGA005329-PA
dmel_pep	SEUC12815_TC01	FBpp0070811
silkworm_pep	SEUC12815_TC02	BGIBMGA005329-PA
dmel_pep	SEUC12815_TC02	FBpp0070811
silkworm_pep	SEUC12819_TC01	BGIBMGA005826-PA
dmel_pep	SEUC12819_TC01	FBpp0300159
silkworm_pep	SEUC12824_TC01	BGIBMGA003583-PA
dmel_pep	SEUC12824_TC01	FBpp0087157,FBpp0087158,FBpp0087159,FBpp0301842,FBpp0301843,FBpp0301844
silkworm_pep	SEUC12826_TC01	BGIBMGA004657-PA
dmel_pep	SEUC12826_TC01	FBpp0087968,FBpp0291433,FBpp0087970,FBpp0087969
silkworm_pep	SEUC12835_TC01	BGIBMGA009307-PA
dmel_pep	SEUC12835_TC01	FBpp0077125
silkworm_pep	SEUC12836_TC01	BGIBMGA001103-PA
dmel_pep	SEUC12836_TC01	FBpp0078032
silkworm_pep	SEUC12837_TC01	BGIBMGA010666-PA
dmel_pep	SEUC12837_TC01	FBpp0079992
silkworm_pep	SEUC12841_TC01	BGIBMGA006825-PA
dmel_pep	SEUC12841_TC01	FBpp0074664
silkworm_pep	SEUC12844_TC01	BGIBMGA005865-PA
dmel_pep	SEUC12844_TC01	FBpp0077456,FBpp0077457,FBpp0077458
silkworm_pep	SEUC12844_TC02	BGIBMGA005865-PA
dmel_pep	SEUC12844_TC02	FBpp0077456,FBpp0077457,FBpp0077458
silkworm_pep	SEUC12847_TC01	BGIBMGA010459-PA
silkworm_pep	SEUC12856_TC01	BGIBMGA005938-PA
silkworm_pep	SEUC12870_TC01	BGIBMGA008532-PA
dmel_pep	SEUC12870_TC01	FBpp0087227
silkworm_pep	SEUC12873_TC01	BGIBMGA010224-PA
dmel_pep	SEUC12873_TC01	FBpp0083030,FBpp0307574
silkworm_pep	SEUC12875_TC01	BGIBMGA009579-PA
dmel_pep	SEUC12875_TC01	FBpp0074530
dmel_pep	SEUC12876_TC01	FBpp0085893
silkworm_pep	SEUC12880_TC02	BGIBMGA000564-PA
dmel_pep	SEUC12880_TC02	FBpp0084785
silkworm_pep	SEUC12880_TC03	BGIBMGA000564-PA
dmel_pep	SEUC12880_TC03	FBpp0084785
dmel_pep	SEUC12886_TC01	FBpp0083317
silkworm_pep	SEUC12890_TC01	BGIBMGA000823-PA
silkworm_pep	SEUC12892_TC01	BGIBMGA008698-PA
silkworm_pep	SEUC12916_TC01	BGIBMGA006277-PA
silkworm_pep	SEUC12924_TC01	BGIBMGA008710-PA,BGIBMGA008711-PA
silkworm_pep	SEUC13143_TC01	BGIBMGA005547-PA
silkworm_pep	SEUC13148_TC01	BGIBMGA009998-PA
silkworm_pep	SEUC13154_TC01	BGIBMGA010500-PA
silkworm_pep	SEUC13160_TC01	BGIBMGA013755-PA
dmel_pep	SEUC13160_TC01	FBpp0099910
silkworm_pep	SEUC13168_TC02	BGIBMGA008950-PA
silkworm_pep	SEUC13169_TC01	BGIBMGA008410-PA
silkworm_pep	SEUC13170_TC01	BGIBMGA011289-PA
silkworm_pep	SEUC13173_TC01	BGIBMGA006173-PA
dmel_pep	SEUC13173_TC01	FBpp0080281,FBpp0304751
silkworm_pep	SEUC13174_TC01	BGIBMGA009359-PA
dmel_pep	SEUC13174_TC01	FBpp0081592
silkworm_pep	SEUC13177_TC01	BGIBMGA014087-PA
dmel_pep	SEUC13177_TC01	FBpp0100079,FBpp0100080
silkworm_pep	SEUC13178_TC01	BGIBMGA001264-PA
dmel_pep	SEUC13178_TC01	FBpp0079871,FBpp0079873
silkworm_pep	SEUC13182_TC01	BGIBMGA007706-PA
dmel_pep	SEUC13182_TC01	FBpp0070997
silkworm_pep	SEUC13183_TC01	BGIBMGA011230-PA
dmel_pep	SEUC13183_TC01	FBpp0077806
silkworm_pep	SEUC13187_TC01	BGIBMGA000198-PA
dmel_pep	SEUC13187_TC01	FBpp0080920,FBpp0307790
silkworm_pep	SEUC13189_TC01	BGIBMGA012187-PA
silkworm_pep	SEUC13190_TC01	BGIBMGA009832-PA
dmel_pep	SEUC13190_TC01	FBpp0077507
silkworm_pep	SEUC13193_TC01	BGIBMGA003490-PA
dmel_pep	SEUC13193_TC01	FBpp0100140,FBpp0100138,FBpp0100141
dmel_pep	SEUC13195_TC01	FBpp0077802,FBpp0307924
silkworm_pep	SEUC13198_TC02	BGIBMGA007432-PA
dmel_pep	SEUC13198_TC02	FBpp0079044,FBpp0079045
silkworm_pep	SEUC13206_TC01	BGIBMGA003482-PA
silkworm_pep	SEUC13209_TC02	BGIBMGA003337-PA
dmel_pep	SEUC13209_TC02	FBpp0075764
silkworm_pep	SEUC13211_TC01	BGIBMGA014577-PA
silkworm_pep	SEUC13211_TC02	BGIBMGA001263-PA
dmel_pep	SEUC13211_TC02	FBpp0076532
silkworm_pep	SEUC13211_TC03	BGIBMGA001263-PA
dmel_pep	SEUC13211_TC03	FBpp0076532
silkworm_pep	SEUC13217_TC01	BGIBMGA005242-PA
silkworm_pep	SEUC13217_TC04	BGIBMGA005242-PA
dmel_pep	SEUC13217_TC04	FBpp0071769
silkworm_pep	SEUC13223_TC01	BGIBMGA002843-PA
silkworm_pep	SEUC13224_TC02	BGIBMGA013766-PA
silkworm_pep	SEUC13230_TC01	BGIBMGA011977-PA
dmel_pep	SEUC13230_TC01	FBpp0077889,FBpp0077890
silkworm_pep	SEUC13231_TC01	BGIBMGA008954-PA
silkworm_pep	SEUC13235_TC01	BGIBMGA008341-PA
dmel_pep	SEUC13235_TC01	FBpp0070168
silkworm_pep	SEUC13237_TC01	BGIBMGA014518-PA
dmel_pep	SEUC13237_TC01	FBpp0112355,FBpp0302580,FBpp0305872
silkworm_pep	SEUC13242_TC01	BGIBMGA009495-PA
dmel_pep	SEUC13242_TC01	FBpp0073120
silkworm_pep	SEUC13244_TC01	BGIBMGA003186-PA,BGIBMGA004822-PA
dmel_pep	SEUC13244_TC01	FBpp0078806,FBpp0078807,FBpp0078808,FBpp0078809,FBpp0297911,FBpp0303628,FBpp0081324
silkworm_pep	SEUC13246_TC02	BGIBMGA013829-PA,BGIBMGA013833-PA
silkworm_pep	SEUC13246_TC03	BGIBMGA013829-PA
silkworm_pep	SEUC13246_TC06	BGIBMGA013829-PA,BGIBMGA013831-PA,BGIBMGA013833-PA,BGIBMGA013860-PA
silkworm_pep	SEUC13249_TC01	BGIBMGA002651-PA
dmel_pep	SEUC13249_TC01	FBpp0082060
silkworm_pep	SEUC13251_TC01	BGIBMGA006102-PA
silkworm_pep	SEUC13251_TC02	BGIBMGA006102-PA
silkworm_pep	SEUC13259_TC01	BGIBMGA013985-PA
dmel_pep	SEUC13259_TC01	FBpp0070116
silkworm_pep	SEUC13262_TC01	BGIBMGA005162-PA
dmel_pep	SEUC13262_TC01	FBpp0082412
silkworm_pep	SEUC13263_TC01	BGIBMGA006789-PA
dmel_pep	SEUC13263_TC01	FBpp0080994
silkworm_pep	SEUC13264_TC01	BGIBMGA008847-PA
silkworm_pep	SEUC13277_TC01	BGIBMGA008501-PA
dmel_pep	SEUC13277_TC01	FBpp0084026,FBpp0306442,FBpp0073834,FBpp0071381,FBpp0071382,FBpp0305497,FBpp0082067
silkworm_pep	SEUC13277_TC02	BGIBMGA008501-PA
dmel_pep	SEUC13277_TC02	FBpp0084026,FBpp0306442,FBpp0073834,FBpp0071381,FBpp0071382,FBpp0305497,FBpp0082067
silkworm_pep	SEUC13278_TC01	BGIBMGA002052-PA
silkworm_pep	SEUC13282_TC01	BGIBMGA013129-PA
dmel_pep	SEUC13282_TC01	FBpp0112317,FBpp0306807
silkworm_pep	SEUC13284_TC01	BGIBMGA000369-PA
silkworm_pep	SEUC13288_TC01	BGIBMGA007845-PA
dmel_pep	SEUC13288_TC01	FBpp0079304
silkworm_pep	SEUC13290_TC02	BGIBMGA006997-PA
silkworm_pep	SEUC13291_TC01	BGIBMGA001634-PA
silkworm_pep	SEUC13293_TC01	BGIBMGA013159-PA
silkworm_pep	SEUC13293_TC02	BGIBMGA013159-PA
silkworm_pep	SEUC13295_TC01	BGIBMGA011168-PA
dmel_pep	SEUC13295_TC01	FBpp0073847,FBpp0304841
silkworm_pep	SEUC13295_TC02	BGIBMGA011168-PA
dmel_pep	SEUC13295_TC02	FBpp0073847,FBpp0304841
silkworm_pep	SEUC13300_TC01	BGIBMGA000477-PA
dmel_pep	SEUC13300_TC01	FBpp0076386
silkworm_pep	SEUC13303_TC01	BGIBMGA011265-PA
dmel_pep	SEUC13303_TC01	FBpp0076727,FBpp0304174,FBpp0304175,FBpp0304176
silkworm_pep	SEUC13309_TC01	BGIBMGA005384-PA
dmel_pep	SEUC13309_TC01	FBpp0086953
silkworm_pep	SEUC13311_TC01	BGIBMGA011003-PA
dmel_pep	SEUC13311_TC01	FBpp0084782
silkworm_pep	SEUC13311_TC02	BGIBMGA010959-PA
dmel_pep	SEUC13311_TC02	FBpp0081576
silkworm_pep	SEUC13317_TC01	BGIBMGA006023-PA
silkworm_pep	SEUC13317_TC02	BGIBMGA006023-PA
silkworm_pep	SEUC13319_TC01	BGIBMGA012887-PA
silkworm_pep	SEUC13323_TC01	BGIBMGA005594-PA
silkworm_pep	SEUC13326_TC01	BGIBMGA005335-PA
silkworm_pep	SEUC13326_TC02	BGIBMGA005335-PA
dmel_pep	SEUC13326_TC02	FBpp0290948
silkworm_pep	SEUC13327_TC01	BGIBMGA006213-PA,BGIBMGA006214-PA
dmel_pep	SEUC13327_TC01	FBpp0074721,FBpp0305995,FBpp0074722,FBpp0074724,FBpp0074725,FBpp0291538,FBpp0291540
silkworm_pep	SEUC13329_TC01	BGIBMGA004990-PA
silkworm_pep	SEUC13334_TC01	BGIBMGA002396-PA
silkworm_pep	SEUC13341_TC01	BGIBMGA007642-PA
silkworm_pep	SEUC13342_TC01	BGIBMGA014601-PA
silkworm_pep	SEUC13344_TC01	BGIBMGA004054-PA
dmel_pep	SEUC13344_TC01	FBpp0072054,FBpp0304305
silkworm_pep	SEUC13354_TC01	BGIBMGA010143-PA
[truncated: 23,538 more rows]
