# Supplementary material for: ABCC transporters mediate insect resistance to multiple Bt toxins revealed by bulk segregant analysis
Source: BMC Biol. 2014 Jun 9;12:46. doi: 10.1186/1741-7007-12-46 (PMC4071345; doi:10.1186/1741-7007-12-46)
Supplement: Additional file 2 — SNVs (single nucleotide variants: SNPs and Indels) from S. exigua identified in the BSA studies. [file 1741-7007-12-46-S2.zip]

Archive with 1 entries (1 files):
- 1150997343122715_add4.rar
