# Supplementary material for: ABCC transporters mediate insect resistance to multiple Bt toxins revealed by bulk segregant analysis
Source: BMC Biol. 2014 Jun 9;12:46. doi: 10.1186/1741-7007-12-46 (PMC4071345; doi:10.1186/1741-7007-12-46)
Supplement: Additional file 3 — Unigenes from S. exigua mapping to the B. mori genome and their BSA index. [file 1741-7007-12-46-S3.xlsx]

## Sheet: Hoja1
spodo_uni	silkorm_scaffold	start	end	chromosome	order	index
SEUC46756_TC01	nscaf2210	9464	15626	1	1	0
SEUC35323_TC04	nscaf2210	38647	44926	1	1	0
SEUC46179_TC01	nscaf2210	51024	60967	1	1	0
SEUC29794_TC03	nscaf2210	63024	76721	1	1	0
SEUC13779_TC01	nscaf2210	406763	410878	1	1	0
SEUC39957_TC05	nscaf2210	468132	478495	1	1	0
SEUC39956_TC01	nscaf2210	486194	487822	1	1	0
SEUC46499_TC06	nscaf2210	496233	500669	1	1	0.00813008
SEUC25337_TC02	nscaf2210	538552	539544	1	1	0
SEUC40918_TC02	nscaf2210	541268	556054	1	1	0
SEUC15555_TC01	nscaf2210	980052	992078	1	1	0
SEUC10403_TC01	nscaf2210	1127621	1130580	1	1	0
SEUC01500_TC01	nscaf2210	1208998	1211160	1	1	0.25
SEUC39730_TC03	nscaf2210	1211895	1229955	1	1	0
SEUC28450_TC01	nscaf2210	1269704	1270372	1	1	0.285714
SEUC45983_TC01	nscaf2210	1279690	1303127	1	1	0.137931
SEUC40647_TC05	nscaf2210	1401896	1411468	1	1	0
SEUC10873_TC01	nscaf2210	1449112	1452532	1	1	0.015873
SEUC44177_TC01	nscaf2210	1602323	1622315	1	1	0
SEUC34165_TC01	nscaf2210	1705809	1712754	1	1	0
SEUC33147_TC01	nscaf2210	1738816	1747414	1	1	0
SEUC32783_TC01	nscaf2210	1812206	1813195	1	1	0.0606061
SEUC46626_TC02	nscaf2210	1844891	1853955	1	1	0
SEUC45561_TC01	nscaf2210	1895882	1902432	1	1	0
SEUC45306_TC02	nscaf2210	2186601	2199012	1	1	0
SEUC41751_TC05	nscaf2210	2229474	2231637	1	1	0
SEUC45830_TC02	nscaf2210	2277462	2286536	1	1	0
SEUC38108_TC01	nscaf2210	2406220	2419662	1	1	0
SEUC40642_TC04	nscaf2210	2447059	2452908	1	1	0
SEUC44425_TC06	nscaf2210	2483454	2542271	1	1	0
SEUC43901_TC01;SEUC38131_TC02	nscaf2210	2582360	2613871	1	1	0.0120482
SEUC42423_TC02	nscaf2210	2866309	2892918	1	1	0
SEUC40828_TC01	nscaf2210	3092162	3106092	1	1	0
SEUC32902_TC02	nscaf2210	3112693	3113193	1	1	0
SEUC41647_TC01	nscaf2210	3124474	3135067	1	1	0
SEUC19874_TC01	nscaf2210	3173386	3190687	1	1	0
SEUC14597_TC01	nscaf2210	3589707	3613300	1	1	0
SEUC37489_TC01	nscaf2210	3713859	3719173	1	1	0
SEUC39646_TC01	nscaf2210	3839968	3872560	1	1	0
SEUC34326_TC05	nscaf2210	4115625	4129079	1	1	0
SEUC03253_TC01	nscaf2210	4610405	4619608	1	1	0
SEUC25198_TC02	nscaf2210	4625539	4630361	1	1	0
SEUC43206_TC12	nscaf2210	4734795	4746484	1	1	0
SEUC40088_TC04	nscaf2210	4750523	4767322	1	1	0
SEUC41937_TC03	nscaf2210	4810491	4828883	1	1	0
SEUC45322_TC01	nscaf2210	4923581	4929322	1	1	0
SEUC45326_TC06	nscaf2210	4947041	4954285	1	1	0
SEUC29418_TC01	nscaf2210	5008189	5008632	1	1	0.0454545
SEUC37287_TC02	nscaf2210	5022192	5027160	1	1	0
SEUC45821_TC02	nscaf1690	171925	206639	1	2	0
SEUC27746_TC01	nscaf1690	253384	254616	1	2	0
SEUC46233_TC12	nscaf1690	491532	512822	1	2	0.0222222
SEUC24327_TC02	nscaf1690	519948	520533	1	2	0
SEUC33658_TC09	nscaf1690	526783	542633	1	2	0
SEUC40624_TC02	nscaf1690	555913	571792	1	2	0
SEUC40265_TC03	nscaf1690	613741	618093	1	2	0
SEUC03156_TC01	nscaf1690	837031	839056	1	2	0
SEUC30639_TC01	nscaf1690	844284	845828	1	2	0
SEUC30642_TC02	nscaf1690	848931	853234	1	2	0
SEUC42251_TC05;SEUC42250_TC01	nscaf1690	863573	870869	1	2	0
SEUC40925_TC05	nscaf1690	873332	874690	1	2	0
SEUC37795_TC02	nscaf1690	904412	932611	1	2	0
SEUC31257_TC01	nscaf1690	1004700	1021563	1	2	0
SEUC20903_TC01	nscaf1690	1025643	1027490	1	2	0
SEUC38886_TC03	nscaf1690	1053317	1053631	1	2	0
SEUC25776_TC01	nscaf1690	1065369	1087878	1	2	0
SEUC21418_TC02	nscaf1690	1100862	1118709	1	2	0
SEUC36699_TC01	nscaf1690	1147348	1152022	1	2	0
SEUC32559_TC01	nscaf1690	1195413	1205316	1	2	0
SEUC46183_TC05	nscaf1690	1216753	1231482	1	2	0
SEUC40599_TC03	nscaf1690	1241810	1246397	1	2	0
SEUC43873_TC01	nscaf1690	1325859	1329432	1	2	0
SEUC39426_TC01	nscaf1690	1437703	1447157	1	2	0
SEUC40893_TC05	nscaf1690	1475052	1508879	1	2	0
SEUC44849_TC08	nscaf1690	1674795	1685058	1	2	0
SEUC37230_TC05	nscaf1690	1777435	1780162	1	2	0
SEUC34984_TC03	nscaf1690	2031762	2038117	1	2	0
SEUC27228_TC01	nscaf1690	2287752	2300047	1	2	0
SEUC38126_TC02	nscaf1690	2887588	2897043	1	2	0
SEUC27972_TC01	nscaf1690	2902126	2903286	1	2	0.0588235
SEUC28036_TC01	nscaf1690	2909820	2918295	1	2	0
SEUC20402_TC02	nscaf1690	2937433	2947099	1	2	0
SEUC08228_TC01	nscaf1690	3382077	3387314	1	2	0
SEUC33519_TC01	nscaf1690	3406750	3411439	1	2	0
SEUC01645_TC01	nscaf1690	3416727	3419492	1	2	0
SEUC01694_TC01	nscaf1690	3433865	3446830	1	2	0
SEUC32771_TC01	nscaf1690	3518051	3527843	1	2	0
SEUC01685_TC01	nscaf1690	3531696	3534122	1	2	0
SEUC01695_TC01	nscaf1690	3612459	3612845	1	2	0
SEUC31452_TC01	nscaf1690	3614400	3623673	1	2	0
SEUC39066_TC03	nscaf1690	3670247	3688538	1	2	0
SEUC26773_TC02	nscaf1690	3748863	3757879	1	2	0
SEUC46710_TC01	nscaf1690	3762349	3777359	1	2	0
SEUC25801_TC01	nscaf1690	3780801	3788061	1	2	0
SEUC26731_TC01	nscaf1690	3852147	3857108	1	2	0
SEUC30918_TC02	nscaf1690	4148215	4166070	1	2	0
SEUC03752_TC02	nscaf1690	4233529	4249506	1	2	0
SEUC20310_TC01	nscaf1690	4308301	4309950	1	2	0
SEUC01569_TC01	nscaf1690	4333348	4338870	1	2	0
SEUC03822_TC01	nscaf1690	4353984	4358122	1	2	0
SEUC25823_TC02	nscaf1690	4363626	4383873	1	2	0
SEUC44850_TC07	nscaf1690	4635598	4643996	1	2	0
SEUC45397_TC01	nscaf1690	4658218	4665015	1	2	0
SEUC35843_TC03	nscaf1690	4669283	4678778	1	2	0
SEUC28163_TC01	nscaf1690	4734332	4743454	1	2	0
SEUC21839_TC01	nscaf1690	4797869	4807705	1	2	0
SEUC01487_TC01	nscaf1690	4827261	4827677	1	2	0
SEUC35819_TC01	nscaf1690	4835541	4838714	1	2	0
SEUC40830_TC05	nscaf1690	4846052	4858306	1	2	0
SEUC43762_TC01	nscaf1690	4860939	4873076	1	2	0
SEUC29478_TC02	nscaf1690	4915810	4928526	1	2	0
SEUC44151_TC05	nscaf1690	4961779	4985456	1	2	0
SEUC38720_TC08	nscaf1690	4992367	5009270	1	2	0.08
SEUC42748_TC05	nscaf1690	5115125	5131329	1	2	0
SEUC28839_TC03	nscaf1690	5162230	5179250	1	2	0
SEUC49561_TC01	nscaf1690	5244759	5246496	1	2	0
SEUC22980_TC01	nscaf1690	5265439	5267758	1	2	0
SEUC29898_TC01	nscaf1690	5308630	5311074	1	2	0
SEUC43858_TC01	nscaf1690	5731420	5734999	1	2	0
SEUC35370_TC01	nscaf1690	5743707	5747863	1	2	0
SEUC37631_TC03	nscaf1690	5812276	5818725	1	2	0
SEUC29920_TC08	nscaf1690	5910663	5917969	1	2	0
SEUC01649_TC02	nscaf1690	5980572	5987034	1	2	0
SEUC41975_TC03	nscaf1690	6000436	6013039	1	2	0
SEUC17744_TC02	nscaf1690	6034977	6050581	1	2	0
SEUC46732_TC01	nscaf1690	6145456	6151568	1	2	0
SEUC41949_TC04	nscaf1690	6290053	6290650	1	2	0
SEUC30536_TC01	nscaf1690	6291695	6299369	1	2	0
SEUC46883_TC01	nscaf1690	6312149	6329109	1	2	0
SEUC46742_TC01	nscaf1690	6370648	6385894	1	2	0
SEUC46800_TC01	nscaf1690	6395088	6398052	1	2	0
SEUC46881_TC01	nscaf1690	6436373	6442044	1	2	0
SEUC09588_TC01	nscaf1690	6468571	6472027	1	2	0
SEUC25753_TC01	nscaf1690	6672195	6677473	1	2	0
SEUC25426_TC03	nscaf1690	6708583	6720736	1	2	0
SEUC26179_TC02	nscaf1690	6806368	6812667	1	2	0
SEUC02850_TC01	nscaf1690	6826614	6845482	1	2	0
SEUC29393_TC03	nscaf1690	6866385	6879218	1	2	0
SEUC46804_TC01	nscaf1690	7241397	7245744	1	2	0
SEUC46481_TC02	nscaf1690	7642595	7660022	1	2	0
SEUC27148_TC03	nscaf1690	7757392	7772089	1	2	0
SEUC08216_TC01	nscaf1690	7807412	7810178	1	2	0
SEUC21392_TC01	nscaf1690	7881371	7884088	1	2	0
SEUC18819_TC01	nscaf1690	7945924	7962255	1	2	0
SEUC28514_TC04	nscaf3068	72877	89382	1	3	0
SEUC26128_TC01	nscaf3068	151790	157433	1	3	0
SEUC41383_TC02	nscaf3068	159929	164886	1	3	0
SEUC39870_TC03	nscaf3068	171541	188978	1	3	0
SEUC29476_TC03	nscaf3068	216549	217556	1	3	0.111111
SEUC24928_TC01	nscaf3040	48650	62911	1	4	0
SEUC38732_TC05	nscaf3040	64560	67760	1	4	0
SEUC33927_TC02	nscaf3040	106378	134035	1	4	0
SEUC01565_TC01	nscaf3040	223458	225081	1	4	0
SEUC46872_TC01	nscaf3040	229561	244273	1	4	0
SEUC23253_TC01	nscaf3040	336893	340516	1	4	0
SEUC38675_TC02	nscaf3040	433134	445484	1	4	0
SEUC46779_TC01	nscaf3040	472822	490291	1	4	0
SEUC26274_TC02	nscaf3040	603566	611850	1	4	0
SEUC36988_TC02	nscaf3040	630161	635617	1	4	0
SEUC42019_TC02	nscaf3040	1132569	1149408	1	4	0
SEUC20323_TC01	nscaf3040	1297856	1300111	1	4	0
SEUC24959_TC02	nscaf3040	1339678	1340463	1	4	0
SEUC29459_TC01	nscaf3040	1359578	1361945	1	4	0
SEUC41178_TC02	nscaf3040	1413251	1417946	1	4	0
SEUC36527_TC02	nscaf3040	1517575	1527180	1	4	0
SEUC35911_TC01	nscaf3040	1562127	1568449	1	4	0
SEUC03216_TC01	nscaf3040	1592529	1617216	1	4	0
SEUC40899_TC01	nscaf3040	1635926	1645558	1	4	0
SEUC45386_TC01	nscaf3040	1847136	1848704	1	4	0
SEUC23340_TC01	nscaf3040	1857068	1865473	1	4	0
SEUC41936_TC04	nscaf3040	1916615	1927107	1	4	0
SEUC32719_TC03	nscaf3040	1989681	1994671	1	4	0
SEUC45128_TC01	nscaf3040	2046198	2055284	1	4	0
SEUC30069_TC01	nscaf3040	2222375	2230444	1	4	0
SEUC41913_TC01	nscaf3040	2243272	2256228	1	4	0
SEUC25298_TC01	nscaf3040	2271501	2280275	1	4	0
SEUC42771_TC30	nscaf3040	2284360	2288491	1	4	0
SEUC43238_TC05	nscaf3040	2396253	2410837	1	4	0
SEUC43237_TC01;SEUC43238_TC05	nscaf3040	2431836	2443409	1	4	0
SEUC33577_TC06	nscaf3040	2457740	2458900	1	4	0
SEUC22990_TC01	nscaf3040	2494616	2496441	1	4	0
SEUC31457_TC01	nscaf3040	2515649	2528209	1	4	0
SEUC30178_TC01	nscaf3040	2659806	2668530	1	4	0
SEUC29032_TC01	nscaf3040	2768522	2771655	1	4	0
SEUC46289_TC03	nscaf3040	3258589	3315523	1	4	0
SEUC25655_TC01	nscaf3040	3466335	3480262	1	4	0
SEUC39417_TC01	nscaf3040	3545422	3557451	1	4	0
SEUC39317_TC01	nscaf3040	3720672	3725786	1	4	0
SEUC32583_TC01	nscaf3040	4105602	4119849	1	4	0
SEUC37201_TC01	nscaf3040	4134570	4134743	1	4	0
SEUC43038_TC03	nscaf3040	4431506	4435518	1	4	0
SEUC43037_TC03	nscaf3040	4453003	4455559	1	4	0
SEUC38716_TC01	nscaf3040	4648608	4663624	1	4	0
SEUC32538_TC01	nscaf2734	75808	78712	1	5	0
SEUC19726_TC02	nscaf2734	114154	122417	1	5	0
SEUC40795_TC04	nscaf2734	280403	296865	1	5	0
SEUC29099_TC02	nscaf2734	410520	416383	1	5	0
SEUC44651_TC01	nscaf2734	549603	556474	1	5	0
SEUC33611_TC01	nscaf2734	576675	581452	1	5	0
SEUC33612_TC01	nscaf2734	585214	589578	1	5	0
SEUC46643_TC01	nscaf2734	608563	633632	1	5	0
SEUC30719_TC06	nscaf2734	783724	797501	1	5	0
SEUC30675_TC01	nscaf2734	839487	856219	1	5	0
SEUC36319_TC02	nscaf2734	902806	909716	1	5	0
SEUC35182_TC01	nscaf2734	1006942	1012922	1	5	0
SEUC43706_TC04	nscaf2734	1193756	1205584	1	5	0
SEUC43877_TC05	nscaf2734	1217763	1234891	1	5	0
SEUC46191_TC02;SEUC46376_TC01	nscaf2734	1332903	1415287	1	5	0
SEUC16848_TC01	nscaf2734	1470787	1480763	1	5	0
SEUC29027_TC01	nscaf3069	126869	143854	2	1	0
SEUC35363_TC01	nscaf2964	341224	345679	2	3	0
SEUC10404_TC01	nscaf2964	391143	395122	2	3	0
SEUC36871_TC02	nscaf2964	398198	404461	2	3	0
SEUC46713_TC01	nscaf2964	459193	460821	2	3	0
SEUC42933_TC01	nscaf2964	461164	470939	2	3	0
SEUC33847_TC01	nscaf2964	476329	491527	2	3	0
SEUC15746_TC01	nscaf2964	533102	534122	2	3	0
SEUC49054_TC01;SEUC15525_TC01	nscaf2964	535467	537236	2	3	0
SEUC49102_TC01	nscaf2964	537920	545684	2	3	0
SEUC30998_TC01	nscaf2964	550040	551675	2	3	0
SEUC30997_TC02	nscaf2964	553074	553283	2	3	0
SEUC34249_TC07	nscaf2964	555775	566677	2	3	0
SEUC20787_TC01	nscaf2964	568461	571601	2	3	0
SEUC27556_TC01	nscaf2964	603937	610982	2	3	0
SEUC35050_TC01	nscaf2964	626700	640485	2	3	0
SEUC34868_TC01	nscaf2964	655054	669467	2	3	0
SEUC23311_TC01	nscaf2964	674797	677434	2	3	0
SEUC35012_TC04	nscaf2964	697732	709092	2	3	0
SEUC34671_TC01	nscaf2964	805255	818532	2	3	0
SEUC41181_TC01	nscaf2964	820517	835616	2	3	0
SEUC46497_TC01	nscaf2964	864512	882427	2	3	0
SEUC26814_TC01	nscaf2964	941314	953960	2	3	0.2
SEUC35322_TC02	nscaf2964	1097132	1101608	2	3	0.0731707
SEUC29493_TC01	nscaf2964	1111312	1119614	2	3	0
SEUC46783_TC01	nscaf2964	1244439	1245551	2	3	0
SEUC31301_TC01	nscaf2964	1511444	1515241	2	3	0
SEUC39587_TC01	nscaf2964	1596380	1599565	2	3	0
SEUC51007_TC01	nscaf2964	1600795	1603946	2	3	0
SEUC28179_TC01	nscaf2964	1688740	1695275	2	3	0
SEUC44655_TC04	nscaf2964	1708355	1709313	2	3	0
SEUC33110_TC02	nscaf2964	1715332	1723834	2	3	0.04
SEUC42029_TC04	nscaf2964	1729554	1734639	2	3	0
SEUC35324_TC01	nscaf2964	1890528	1909665	2	3	0
SEUC33434_TC01	nscaf2964	1930765	1934827	2	3	0.222222
SEUC30574_TC01	nscaf2964	2277742	2280644	2	3	0
SEUC39684_TC01	nscaf2964	2771035	2785924	2	3	0
SEUC46372_TC07	nscaf2964	2857370	2858416	2	3	0
SEUC44671_TC01	nscaf2964	2973076	2991547	2	3	0
SEUC45773_TC07	nscaf2964	3045097	3056389	2	3	0.00591716
SEUC41771_TC02	nscaf2964	3062147	3084489	2	3	0
SEUC41193_TC02	nscaf2964	3195933	3209434	2	3	0
SEUC43996_TC04	nscaf2964	3259661	3276221	2	3	0.026087
SEUC26222_TC01	nscaf2964	3281427	3286215	2	3	0
SEUC46509_TC04	nscaf2964	3307743	3321520	2	3	0.04
SEUC36375_TC05	nscaf2964	3473185	3479756	2	3	0
SEUC46537_TC04	nscaf2964	3592502	3625562	2	3	0.0551724
SEUC40574_TC01	nscaf2964	3694136	3704244	2	3	0.09375
SEUC34845_TC03	nscaf2964	3710616	3714773	2	3	0.176471
SEUC34968_TC01	nscaf2964	3722236	3736526	2	3	0
SEUC35344_TC01	nscaf2964	3738851	3747176	2	3	0
SEUC22778_TC01	nscaf2964	3760040	3762981	2	3	0
SEUC41471_TC04	nscaf2964	3783306	3791320	2	3	0
SEUC01665_TC01	nscaf2964	3796106	3796516	2	3	0
SEUC08508_TC01	nscaf2964	3823332	3829004	2	3	0
SEUC27748_TC01	nscaf2964	3837876	3843806	2	3	0
SEUC43920_TC02	nscaf2964	3861636	3870663	2	3	0.0115607
SEUC38481_TC02	nscaf2964	3916182	3928378	2	3	0
SEUC33459_TC01	nscaf2964	4014360	4018760	2	3	0
SEUC28888_TC01	nscaf2964	4146213	4147208	2	3	0
SEUC32231_TC01	nscaf2964	4321901	4332062	2	3	0
SEUC40075_TC01	nscaf2964	4356307	4361865	2	3	0
SEUC27644_TC02	nscaf2964	4372685	4374741	2	3	0
SEUC23725_TC02	nscaf2964	4471021	4472794	2	3	0
SEUC23021_TC01	nscaf2964	4493770	4502853	2	3	0
SEUC34584_TC04	nscaf2964	4514170	4526442	2	3	0
SEUC34598_TC01	nscaf2964	4550559	4551908	2	3	0
SEUC41363_TC02	nscaf2964	4562984	4570493	2	3	0
SEUC24302_TC01	nscaf2964	4593956	4614231	2	3	0
SEUC17320_TC02	nscaf2964	4685901	4723941	2	3	0
SEUC23354_TC01	nscaf1289	20223	36914	2	4	0
SEUC17258_TC01	nscaf1289	47804	48990	2	4	0.00943396
SEUC28527_TC02	nscaf1289	88960	94884	2	4	0
SEUC01768_TC01	nscaf2053	83296	84674	2	5	0
SEUC31990_TC01	nscaf2053	147351	148897	2	5	0.1
SEUC28094_TC01	nscaf2053	185819	197248	2	5	0.384615
SEUC42968_TC01	nscaf2053	198872	228697	2	5	0
SEUC31828_TC01	nscaf2053	241021	247302	2	5	0.0285714
SEUC35713_TC02	nscaf2053	269345	277143	2	5	0
SEUC46554_TC04	nscaf2053	425686	454031	2	5	0.210526
SEUC46555_TC01	nscaf2053	458905	460216	2	5	0.0769231
SEUC38810_TC07	nscaf2053	468445	476378	2	5	0.263158
SEUC34538_TC01	nscaf2053	493150	495775	2	5	0.177215
SEUC19926_TC01	nscaf2053	518754	520317	2	5	0
SEUC38362_TC03	nscaf2053	530058	532789	2	5	0.263158
SEUC39399_TC01	nscaf2053	693325	695208	2	5	0.142857
SEUC28641_TC01	nscaf2883	25067	33814	3	1	0
SEUC45088_TC04	nscaf2883	44334	52697	3	1	0
SEUC43219_TC01	nscaf2883	64974	76139	3	1	0
SEUC43955_TC01	nscaf2883	94965	105102	3	1	0
SEUC42965_TC06	nscaf2883	278743	304109	3	1	0
SEUC37629_TC01	nscaf2883	362961	370159	3	1	0
SEUC28522_TC01	nscaf2883	507796	510983	3	1	0
SEUC27978_TC01	nscaf2883	584561	586983	3	1	0
SEUC31466_TC02	nscaf2883	740528	743013	3	1	0
SEUC14251_TC01	nscaf2883	777621	778947	3	1	0
SEUC30610_TC01	nscaf2883	1056373	1058332	3	1	0
SEUC29445_TC01	nscaf2883	1062723	1067579	3	1	0
SEUC42217_TC01	nscaf2883	1091651	1099492	3	1	0
SEUC34233_TC01	nscaf2883	1224519	1230019	3	1	0
SEUC49722_TC01;SEUC01517_TC01	nscaf2883	1237178	1238409	3	1	0
SEUC23254_TC01	nscaf2883	1239202	1246939	3	1	0
SEUC33476_TC01	nscaf2883	1260635	1266042	3	1	0
SEUC22749_TC01	nscaf2883	1301691	1303347	3	1	0
SEUC30599_TC02	nscaf2883	1307164	1312877	3	1	0
SEUC23891_TC06	nscaf2883	1417605	1418749	3	1	0
SEUC26728_TC01	nscaf2883	1424083	1427479	3	1	0
SEUC49686_TC01	nscaf2883	1550683	1554482	3	1	0
SEUC41662_TC01	nscaf2883	1573334	1574506	3	1	0
SEUC34668_TC01	nscaf2883	1584319	1587134	3	1	0
SEUC42247_TC01	nscaf2883	1596004	1597038	3	1	0
SEUC35297_TC01	nscaf2883	1607007	1610079	3	1	0
SEUC26334_TC01	nscaf2883	1613169	1615949	3	1	0
SEUC11675_TC01	nscaf2883	1620610	1622328	3	1	0
SEUC40382_TC01	nscaf2883	1633258	1641914	3	1	0
SEUC40825_TC01	nscaf2883	1643269	1647812	3	1	0
SEUC40606_TC02	nscaf2883	1650835	1652450	3	1	0
SEUC43697_TC01	nscaf2883	1702608	1714018	3	1	0
SEUC10421_TC01	nscaf2883	1768162	1771760	3	1	0
SEUC39138_TC02	nscaf2883	1776049	1785716	3	1	0
SEUC32794_TC01	nscaf2883	1800620	1807703	3	1	0
SEUC36562_TC02	nscaf2883	1819297	1830407	3	1	0
SEUC23012_TC01	nscaf2883	1863279	1863795	3	1	0
SEUC40287_TC03	nscaf2883	1956176	1958820	3	1	0
SEUC15900_TC01	nscaf2883	1972024	1993026	3	1	0
SEUC20749_TC01	nscaf2883	2089756	2092385	3	1	0
SEUC37508_TC01	nscaf2883	2256772	2262540	3	1	0
SEUC13198_TC02	nscaf2883	2347198	2353781	3	1	0
SEUC28186_TC01	nscaf2883	2443515	2444783	3	1	0
SEUC27676_TC01	nscaf2883	2458371	2463437	3	1	0
SEUC36258_TC02	nscaf2883	2470147	2480511	3	1	0
SEUC30609_TC01	nscaf2883	2481353	2483744	3	1	0
SEUC44913_TC01	nscaf2883	2486291	2493457	3	1	0
SEUC33135_TC01	nscaf2883	2499446	2508271	3	1	0
SEUC17881_TC01	nscaf2883	2539909	2544379	3	1	0
SEUC44115_TC02	nscaf2883	2585990	2591095	3	1	0
SEUC36656_TC01	nscaf2883	2597016	2615002	3	1	0
SEUC39450_TC01	nscaf2886	174931	191900	3	2	0.0217391
SEUC42730_TC01	nscaf2886	229941	233028	3	2	0
SEUC32010_TC01	nscaf2886	283604	290461	3	2	0
SEUC38165_TC03	nscaf2886	302954	304746	3	2	0
SEUC27558_TC01	nscaf2886	377566	384961	3	2	0
SEUC31731_TC02	nscaf2886	416075	426220	3	2	0
SEUC01568_TC01	nscaf2886	453607	472191	3	2	0
SEUC28165_TC01	nscaf2886	474007	476097	3	2	0
SEUC43480_TC01	nscaf2886	496422	505933	3	2	0
SEUC29315_TC01	nscaf2886	512209	513033	3	2	0
SEUC25892_TC01	nscaf2886	544066	556109	3	2	0
SEUC27677_TC01	nscaf2886	565027	573645	3	2	0
SEUC26275_TC01	nscaf2886	576160	576743	3	2	0
SEUC43394_TC02	nscaf2886	775694	783938	3	2	0
SEUC38420_TC01	nscaf2886	822508	831391	3	2	0
SEUC41157_TC01	nscaf2886	916397	921150	3	2	0
SEUC41727_TC01	nscaf2886	957713	969200	3	2	0
SEUC11988_TC01	nscaf2886	969957	970307	3	2	0
SEUC40225_TC14	nscaf2886	973942	985872	3	2	0
SEUC36575_TC01	nscaf2886	1035626	1052291	3	2	0
SEUC34867_TC02	nscaf2886	1093046	1098071	3	2	0
SEUC30182_TC01	nscaf2886	1111970	1116617	3	2	0
SEUC30541_TC01	nscaf2886	1159169	1165017	3	2	0
SEUC29788_TC01	nscaf2886	1171464	1173499	3	2	0
SEUC40776_TC03	nscaf2882	41786	46398	3	3	0
SEUC35497_TC01;SEUC35498_TC02	nscaf2882	48922	63577	3	3	0
SEUC28191_TC01	nscaf2924	56417	64299	3	4	0
SEUC26714_TC01	nscaf2924	646863	647165	3	4	0
SEUC33346_TC01	nscaf2924	655002	656459	3	4	0
SEUC37638_TC01	nscaf2930	71327	73303	3	5	0
SEUC29808_TC01	nscaf2930	99036	103148	3	5	0
SEUC28016_TC01	nscaf2930	167068	170931	3	5	0
SEUC33551_TC01	nscaf2930	172329	176885	3	5	0
SEUC28640_TC01	nscaf2930	183136	187759	3	5	0
SEUC25770_TC01	nscaf2930	188972	197797	3	5	0
SEUC38215_TC02	nscaf2930	728037	760073	3	5	0
SEUC17373_TC01	nscaf2930	762800	763534	3	5	0
SEUC33493_TC01	nscaf2930	796358	798409	3	5	0
SEUC43985_TC02	nscaf2930	826667	847073	3	5	0
SEUC37294_TC01	nscaf2930	873259	880001	3	5	0
SEUC32019_TC01	nscaf2930	904561	910845	3	5	0
SEUC11614_TC01	nscaf2930	920482	927905	3	5	0
SEUC35904_TC01	nscaf2930	981494	982232	3	5	0
SEUC21752_TC03	nscaf2930	1008578	1010195	3	5	0
SEUC13231_TC01	nscaf2930	1011767	1019782	3	5	0
SEUC15080_TC01;SEUC49546_TC01	nscaf2930	1037591	1041470	3	5	0
SEUC36874_TC02	nscaf2930	1057145	1089981	3	5	0
SEUC15500_TC01	nscaf2930	1090344	1091344	3	5	0
SEUC21824_TC01	nscaf2930	1166729	1177220	3	5	0
SEUC08254_TC01	nscaf2930	1177728	1197345	3	5	0
SEUC09574_TC01	nscaf2930	1203848	1205584	3	5	0
SEUC28011_TC01	nscaf2930	1224675	1231773	3	5	0
SEUC17893_TC01	nscaf2930	1425058	1437353	3	5	0
SEUC31001_TC01	nscaf2930	1439184	1440757	3	5	0
SEUC18299_TC01	nscaf2930	1477271	1477996	3	5	0
SEUC19760_TC01	nscaf2930	1536828	1537381	3	5	0
SEUC18353_TC01	nscaf2930	1680773	1681378	3	5	0
SEUC39634_TC03	nscaf2930	1708014	1724290	3	5	0
SEUC21848_TC01	nscaf2930	1725779	1726339	3	5	0
SEUC27545_TC01	nscaf2930	1770527	1773761	3	5	0
SEUC41767_TC01	nscaf2930	1791162	1793804	3	5	0
SEUC41057_TC02	nscaf2930	1796107	1815308	3	5	0
SEUC31791_TC02	nscaf2930	1816975	1823616	3	5	0
SEUC22753_TC01	nscaf2930	1843816	1846406	3	5	0
SEUC16001_TC01	nscaf2930	2253085	2255136	3	5	0
SEUC31225_TC01	nscaf2930	2260702	2263402	3	5	0
SEUC45289_TC05	nscaf2930	2303442	2333871	3	5	0
SEUC28876_TC02	nscaf2930	2338480	2339760	3	5	0
SEUC49142_TC01	nscaf2930	2341466	2343036	3	5	0
SEUC28131_TC01	nscaf2930	2343927	2352130	3	5	0
SEUC43393_TC01	nscaf2930	2375425	2385142	3	5	0
SEUC26831_TC01	nscaf2930	2460203	2471704	3	5	0
SEUC21344_TC01	nscaf2930	2471925	2474746	3	5	0
SEUC15545_TC01	nscaf2930	2484730	2485753	3	5	0
SEUC45054_TC01	nscaf2930	2492414	2507936	3	5	0
SEUC25740_TC01	nscaf2930	2508556	2511246	3	5	0
SEUC46030_TC04	nscaf2930	2558741	2559538	3	5	0
SEUC18277_TC01	nscaf2930	2584776	2586158	3	5	0
SEUC39874_TC01	nscaf2930	2593412	2606281	3	5	0
SEUC24749_TC01	nscaf2930	2608242	2614953	3	5	0
SEUC45099_TC01	nscaf2930	2832248	2836284	3	5	0
SEUC44247_TC08	nscaf2930	3235427	3240983	3	5	0.0666667
SEUC36879_TC01	nscaf2930	3243325	3253900	3	5	0
SEUC45942_TC01	nscaf2930	3316706	3319085	3	5	0
SEUC22987_TC01	nscaf2930	3351247	3353811	3	5	0
SEUC01546_TC01;SEUC49305_TC01	nscaf2930	3571098	3573855	3	5	0
SEUC03287_TC01	nscaf2930	3597845	3598834	3	5	0
SEUC40362_TC05	nscaf2930	3623414	3627107	3	5	0
SEUC24383_TC01	nscaf2930	3650499	3657155	3	5	0
SEUC49439_TC01	nscaf2930	3729671	3733265	3	5	0
SEUC29684_TC02	nscaf2930	3752548	3758459	3	5	0
SEUC34236_TC02	nscaf2930	3764878	3775222	3	5	0
SEUC34563_TC01	nscaf2930	3796549	3796992	3	5	0
SEUC10890_TC02	nscaf2930	3800536	3802296	3	5	0
SEUC40011_TC01	nscaf2930	3869826	3874165	3	5	0
SEUC49836_TC01	nscaf2930	4047513	4048863	3	5	0
SEUC46287_TC02	nscaf2930	4099809	4104824	3	5	0
SEUC46285_TC01	nscaf2930	4115248	4122844	3	5	0
SEUC37180_TC02	nscaf2930	4132229	4149144	3	5	0
SEUC41639_TC03	nscaf2930	4210855	4216270	3	5	0
SEUC41640_TC01	nscaf2930	4237636	4238213	3	5	0
SEUC41641_TC01	nscaf2930	4300355	4308172	3	5	0
SEUC36239_TC03	nscaf2930	4327489	4334778	3	5	0
SEUC33570_TC02	nscaf2930	4360249	4366558	3	5	0
SEUC40923_TC02	nscaf2930	4380938	4384367	3	5	0
SEUC30247_TC01	nscaf2930	4428180	4438103	3	5	0
SEUC23802_TC01	nscaf2930	4447914	4464685	3	5	0
SEUC46814_TC01	nscaf2930	4471956	4482326	3	5	0
SEUC25690_TC01	nscaf2930	4490360	4494098	3	5	0
SEUC12813_TC01	nscaf2930	4504317	4506960	3	5	0
SEUC01531_TC01	nscaf2930	4519277	4522038	3	5	0
SEUC22327_TC01	nscaf2930	4528095	4528854	3	5	0
SEUC34640_TC02	nscaf2930	4540585	4543860	3	5	0.142857
SEUC01623_TC01	nscaf2930	4759966	4765051	3	5	0
SEUC43933_TC02	nscaf2930	4784062	4789733	3	5	0
SEUC44869_TC10	nscaf2930	4891648	4905370	3	5	0
SEUC29095_TC01	nscaf2930	5347631	5349375	3	5	0
SEUC31038_TC04	nscaf2930	5350967	5360780	3	5	0
SEUC38070_TC05	nscaf2930	5383205	5385697	3	5	0
SEUC40387_TC02	nscaf2930	5501072	5531237	3	5	0
SEUC24337_TC01	nscaf2930	5847524	5847709	3	5	0
SEUC29791_TC01	nscaf2930	5851561	5869256	3	5	0
SEUC26729_TC02	nscaf2930	5913403	5914185	3	5	0
SEUC31374_TC02	nscaf2930	5947338	5948231	3	5	0
SEUC24311_TC01	nscaf2930	5951975	5959457	3	5	0
SEUC13264_TC01	nscaf2930	6023836	6029201	3	5	0
SEUC25891_TC01	nscaf2930	6133403	6134462	3	5	0
SEUC08896_TC01	nscaf2930	6135801	6140192	3	5	0
SEUC46188_TC06	nscaf2930	6142227	6153695	3	5	0
SEUC29006_TC03	nscaf2931	32963	37648	3	6	0
SEUC46353_TC16	nscaf2931	46818	52057	3	6	0.0221402
SEUC38169_TC01	nscaf2931	319605	322839	3	6	0
SEUC39519_TC01	nscaf2931	546395	549428	3	6	0
SEUC26736_TC01	nscaf2931	719960	721376	3	6	0
SEUC46202_TC01	nscaf2931	846874	852384	3	6	0
SEUC43607_TC02	nscaf2931	982059	991208	3	6	0
SEUC43440_TC01	nscaf2931	1093987	1101239	3	6	0
SEUC43439_TC02	nscaf2931	1105724	1106385	3	6	0.05
SEUC35560_TC01	nscaf2931	1126146	1127606	3	6	0
SEUC29506_TC02	nscaf2931	1181113	1182838	3	6	0
SEUC34876_TC01	nscaf2931	1207086	1208209	3	6	0
SEUC30691_TC03	nscaf2931	1217210	1224911	3	6	0
SEUC13659_TC01	nscaf2931	1246308	1247816	3	6	0
SEUC35961_TC01	nscaf2931	1265776	1275276	3	6	0
SEUC43953_TC03	nscaf2931	1384290	1387728	3	6	0
SEUC37269_TC01	nscaf2931	1430055	1431669	3	6	0
SEUC20758_TC01	nscaf2931	1449104	1456301	3	6	0
SEUC40057_TC01	nscaf2931	1459558	1465294	3	6	0
SEUC38536_TC03	nscaf2931	1497617	1503830	3	6	0
SEUC39380_TC04	nscaf2931	1567142	1581963	3	6	0
SEUC02882_TC01	nscaf2931	1661200	1663230	3	6	0
SEUC03212_TC01	nscaf2931	1665964	1668132	3	6	0
SEUC32125_TC01	nscaf2931	1670764	1679553	3	6	0
SEUC42008_TC01;SEUC32800_TC01	nscaf2931	1702695	1726993	3	6	0
SEUC30503_TC01	nscaf2931	1765937	1766833	3	6	0
SEUC38850_TC02	nscaf2931	1769270	1780291	3	6	0
SEUC27741_TC01	nscaf2931	1803308	1803964	3	6	0
SEUC37159_TC03	nscaf2931	1813924	1822236	3	6	0
SEUC33228_TC02	nscaf2931	1864249	1864956	3	6	0
SEUC39046_TC01	nscaf2931	1878479	1886356	3	6	0
SEUC09174_TC01	nscaf2931	1888177	1889604	3	6	0
SEUC29448_TC01	nscaf2931	1893424	1902436	3	6	0
SEUC28986_TC01	nscaf2931	1907476	1914305	3	6	0
SEUC35542_TC01	nscaf2931	2047429	2051815	3	6	0
SEUC19257_TC01	nscaf2931	2058747	2059304	3	6	0
SEUC36557_TC02	nscaf2927	13224	28477	3	7	0
SEUC44372_TC03	nscaf2927	125435	133845	3	7	0
SEUC35241_TC02	nscaf2927	138804	144885	3	7	0.0277778
SEUC40799_TC05	nscaf2927	149748	154355	3	7	0
SEUC37486_TC01	nscaf2927	178122	184369	3	7	0.0227273
SEUC32903_TC03	nscaf2925	24045	32275	3	8	0.771429
SEUC35008_TC01	nscaf2925	36747	41576	3	8	0
SEUC49547_TC02	nscaf2925	847963	848502	3	8	0.176471
SEUC27649_TC01	nscaf2925	870274	892574	3	8	0
SEUC19844_TC01	nscaf2847	17912	21546	4	1	0
SEUC36858_TC01	nscaf2847	64323	65189	4	1	0
SEUC42002_TC02	nscaf2847	389598	395165	4	1	0
SEUC43513_TC02	nscaf2847	426772	431077	4	1	0
SEUC26258_TC01	nscaf2847	469818	478656	4	1	0
SEUC30594_TC02	nscaf2847	481935	489138	4	1	0
SEUC38540_TC01	nscaf2847	526218	526892	4	1	0
SEUC35509_TC02;SEUC18315_TC01	nscaf2847	553865	572511	4	1	0
SEUC27090_TC01	nscaf2847	824763	836579	4	1	0
SEUC38143_TC03	nscaf2847	859656	863784	4	1	0
SEUC34708_TC01	nscaf2847	882022	887256	4	1	0
SEUC21904_TC01	nscaf2847	910599	911297	4	1	0
SEUC45979_TC01	nscaf2847	913587	918666	4	1	0
SEUC31026_TC01	nscaf2847	934560	939018	4	1	0
SEUC28482_TC01	nscaf2847	1014253	1021224	4	1	0
SEUC13251_TC01	nscaf2847	1052435	1052707	4	1	0
SEUC28886_TC01	nscaf2847	1059795	1070228	4	1	0
SEUC36712_TC03	nscaf2847	1071794	1089862	4	1	0
SEUC18329_TC01	nscaf2847	1129725	1131206	4	1	0
SEUC21255_TC01	nscaf2847	1131331	1142160	4	1	0
SEUC42475_TC04	nscaf2847	1177547	1180024	4	1	0
SEUC36554_TC02	nscaf2847	1180716	1186249	4	1	0
SEUC32000_TC01	nscaf2847	1198317	1205162	4	1	0
SEUC40344_TC01	nscaf2847	1211001	1213528	4	1	0
SEUC35330_TC01	nscaf2847	1215376	1228476	4	1	0
SEUC35995_TC01	nscaf2847	1314605	1317017	4	1	0
SEUC39939_TC01;SEUC39941_TC05	nscaf2847	1323017	1361831	4	1	0
SEUC34999_TC01	nscaf2847	1501994	1504203	4	1	0
SEUC43999_TC15	nscaf2847	1517339	1530355	4	1	0
SEUC35936_TC01	nscaf2847	1531167	1534057	4	1	0
SEUC11192_TC01	nscaf2847	1619897	1620419	4	1	0
SEUC08540_TC01	nscaf2847	1630168	1631654	4	1	0
SEUC25375_TC01	nscaf2847	1649673	1653097	4	1	0
SEUC27167_TC03	nscaf2847	1708407	1711309	4	1	0
SEUC25683_TC01	nscaf2847	1717068	1733392	4	1	0
SEUC41490_TC01	nscaf2847	1748181	1755155	4	1	0
SEUC26180_TC01	nscaf2847	1759348	1763364	4	1	0
SEUC41749_TC01	nscaf2847	2042125	2043177	4	1	0
SEUC45271_TC03	nscaf2847	2107642	2120902	4	1	0.00549451
SEUC14214_TC01	nscaf2847	2122064	2124619	4	1	0
SEUC43875_TC05	nscaf2847	2156569	2159656	4	1	0
SEUC46640_TC03	nscaf2847	2197671	2211571	4	1	0
SEUC13317_TC02	nscaf2847	2320906	2322189	4	1	0
SEUC23321_TC01	nscaf2847	2324017	2327544	4	1	0
SEUC30479_TC01	nscaf2847	2328226	2330465	4	1	0
SEUC45708_TC02	nscaf2847	2409315	2440679	4	1	0.00735294
SEUC21447_TC01	nscaf2847	2757988	2763978	4	1	0.0285714
SEUC31023_TC03	nscaf2847	2966002	2966383	4	1	0
SEUC44362_TC02	nscaf2847	3070638	3073646	4	1	0
SEUC37228_TC01	nscaf2847	3177032	3177403	4	1	0
SEUC34824_TC02	nscaf2847	3251743	3255802	4	1	0
SEUC46551_TC04	nscaf2847	3257522	3265364	4	1	0.015873
SEUC22290_TC01	nscaf2847	3633906	3640285	4	1	0
SEUC38854_TC01	nscaf2847	3669828	3675401	4	1	0
SEUC43995_TC03;SEUC38854_TC01	nscaf2847	3687247	3700193	4	1	0
SEUC45310_TC01	nscaf2847	3714112	3718789	4	1	0
SEUC45624_TC03	nscaf2847	3730561	3740509	4	1	0.015625
SEUC36176_TC01	nscaf2847	3743150	3746552	4	1	0
SEUC42657_TC03	nscaf2847	3796927	3799049	4	1	0.0869565
SEUC40871_TC01	nscaf2847	4143887	4153082	4	1	0
SEUC42357_TC01	nscaf2847	4227852	4228750	4	1	0
SEUC31655_TC01	nscaf2847	4311541	4316713	4	1	0
SEUC26801_TC01	nscaf2847	4500183	4507640	4	1	0
SEUC39987_TC01	nscaf2847	4593912	4607841	4	1	0
SEUC42441_TC01	nscaf2847	4702945	4704018	4	1	0
SEUC20816_TC01	nscaf2847	5147244	5150187	4	1	0
SEUC28634_TC01	nscaf2847	5151931	5155498	4	1	0
SEUC25722_TC01	nscaf2847	5177110	5178345	4	1	0
SEUC27237_TC01	nscaf2847	5182378	5182950	4	1	0
SEUC32146_TC02	nscaf2847	5205722	5211606	4	1	0
SEUC43193_TC02	nscaf2847	5223459	5228858	4	1	0
SEUC33655_TC01;SEUC33656_TC02	nscaf2847	5232189	5237281	4	1	0
SEUC30926_TC02	nscaf2847	5240606	5242565	4	1	0
SEUC42677_TC01	nscaf2847	5244351	5252096	4	1	0
SEUC46031_TC01	nscaf2847	5471223	5495629	4	1	0
SEUC30497_TC01	nscaf2847	5558408	5565113	4	1	0
SEUC44919_TC01;SEUC37281_TC02	nscaf2847	5608451	5640933	4	1	0.0154838
SEUC28929_TC01	nscaf2847	5682845	5691087	4	1	0
SEUC37146_TC01	nscaf2847	5729764	5730934	4	1	0
SEUC22756_TC01	nscaf2847	5734792	5738937	4	1	0
SEUC13173_TC01	nscaf2847	5748137	5749234	4	1	0
SEUC43674_TC03	nscaf2847	5750156	5758773	4	1	0
SEUC28635_TC01	nscaf2847	5783771	5804996	4	1	0
SEUC41934_TC01	nscaf2847	5829227	5843611	4	1	0
SEUC38210_TC01	nscaf2847	5846392	5851575	4	1	0
SEUC33962_TC01	nscaf2847	5855343	5856619	4	1	0
SEUC46530_TC04	nscaf2847	5861925	5867639	4	1	0
SEUC28499_TC01	nscaf2847	5868080	5872868	4	1	0
SEUC46530_TC04;SEUC40829_TC01	nscaf2847	5883385	5903756	4	1	0
SEUC41672_TC01	nscaf2847	5926855	5934159	4	1	0.0344828
SEUC32398_TC01	nscaf2847	6030146	6031156	4	1	0
SEUC33910_TC01	nscaf2847	6041480	6060793	4	1	0
SEUC45723_TC04	nscaf2847	6368155	6390863	4	1	0
SEUC35168_TC03	nscaf2847	6398708	6400189	4	1	0
SEUC42628_TC03	nscaf2847	6466100	6486291	4	1	0
SEUC37599_TC01	nscaf2847	6589986	6600727	4	1	0
SEUC41141_TC01	nscaf2847	6622915	6637487	4	1	0
SEUC38548_TC01	nscaf2847	6687381	6688295	4	1	0
SEUC30088_TC02	nscaf2847	7020379	7026185	4	1	0
SEUC40347_TC01	nscaf2847	7096365	7105530	4	1	0
SEUC25885_TC01	nscaf2847	7111206	7115162	4	1	0
SEUC42906_TC01	nscaf2847	7194291	7216939	4	1	0
SEUC07843_TC01	nscaf2847	7220133	7228634	4	1	0
SEUC03207_TC01	nscaf2847	7228738	7230517	4	1	0
SEUC03286_TC01	nscaf2847	7232765	7234884	4	1	0
SEUC17353_TC01	nscaf2847	7256259	7263858	4	1	0
SEUC36236_TC01	nscaf2847	7287129	7290185	4	1	0
SEUC02616_TC01	nscaf2847	7299854	7301758	4	1	0
SEUC01633_TC01	nscaf2847	7317610	7318551	4	1	0
SEUC35527_TC02	nscaf2847	7346167	7357004	4	1	0
SEUC01598_TC01	nscaf2847	7367974	7369195	4	1	0
SEUC28835_TC01	nscaf2847	7399715	7463597	4	1	0
SEUC23031_TC01	nscaf2847	7478939	7486046	4	1	0
SEUC26763_TC03	nscaf2847	7494506	7506322	4	1	0
SEUC33205_TC01	nscaf2847	7901621	7913614	4	1	0
SEUC30944_TC01	nscaf2847	7966671	7967134	4	1	0
SEUC19823_TC01	nscaf2847	7967926	7971071	4	1	0
SEUC12856_TC01	nscaf2847	7982124	7985857	4	1	0
SEUC23913_TC03	nscaf2847	7998456	8002158	4	1	0
SEUC40665_TC01	nscaf2847	8008326	8017134	4	1	0
SEUC27143_TC01	nscaf2847	8032317	8038289	4	1	0
SEUC36018_TC01	nscaf2847	8039234	8046455	4	1	0
SEUC23256_TC03	nscaf2847	8123200	8131648	4	1	0
SEUC46741_TC01	nscaf2847	8150545	8152137	4	1	0
SEUC16326_TC01	nscaf2847	8155453	8167465	4	1	0
SEUC18410_TC02	nscaf2847	8185545	8190215	4	1	0
SEUC39757_TC03	nscaf2847	8238691	8255074	4	1	0
SEUC46850_TC01	nscaf2847	8262714	8263661	4	1	0
SEUC01594_TC01	nscaf2847	8268120	8273462	4	1	0
SEUC33578_TC01	nscaf2847	8289572	8292571	4	1	0
SEUC14232_TC02	nscaf2847	8318758	8321296	4	1	0
SEUC23242_TC01	nscaf2847	8327314	8339735	4	1	0
SEUC25648_TC01	nscaf2847	8347087	8350998	4	1	0
SEUC46854_TC01	nscaf2847	8355795	8360500	4	1	0
SEUC25799_TC01	nscaf2847	8363468	8385420	4	1	0
SEUC27076_TC01	nscaf2847	8459517	8461593	4	1	0
SEUC25444_TC02	nscaf2847	8466809	8467967	4	1	0
SEUC20401_TC01	nscaf2847	8576647	8578064	4	1	0
SEUC42361_TC02	nscaf2847	8650853	8656363	4	1	0.12766
SEUC41202_TC03	nscaf2846	43663	51690	4	2	0
SEUC21944_TC02	nscaf2846	53831	58926	4	2	0
SEUC23750_TC01	nscaf2846	108049	113937	4	2	0
SEUC40912_TC05	nscaf3078	187064	201407	4	3	0
SEUC34923_TC01	nscaf3078	214401	237058	4	3	0
SEUC38701_TC01;SEUC38698_TC01;SEUC38700_TC01;SEUC38702_TC01	nscaf3078	263058	281205	4	3	0
SEUC35915_TC03	nscaf3078	341031	346317	4	3	0
SEUC17815_TC01	nscaf3078	359732	361109	4	3	0
SEUC28516_TC01	nscaf3078	373385	376178	4	3	0
SEUC25819_TC02	nscaf2589	115894	116634	4	4	0
SEUC42340_TC01	nscaf2589	1124543	1126534	4	4	0.0253165
SEUC49491_TC02	nscaf2589	1133555	1135611	4	4	0
SEUC44738_TC02	nscaf2589	1137917	1149744	4	4	0.0322581
SEUC01544_TC01	nscaf2589	1238033	1238305	4	4	0.125
SEUC41882_TC01	nscaf2589	1242352	1255106	4	4	0.046729
SEUC27721_TC02	nscaf2589	1271070	1289551	4	4	0
SEUC45398_TC03	nscaf2589	1497831	1505398	4	4	0
SEUC12040_TC01	nscaf2589	1511195	1514870	4	4	0
SEUC21360_TC01	nscaf2589	1946578	1947380	4	4	0
SEUC32141_TC01	nscaf2589	2015975	2035475	4	4	0
SEUC30991_TC01	nscaf2589	2118461	2159275	4	4	0
SEUC30992_TC01	nscaf2589	2163371	2164927	4	4	0
SEUC33277_TC02	nscaf2589	2219252	2231351	4	4	0
SEUC38440_TC05	nscaf2589	2455799	2470261	4	4	0
SEUC02925_TC01	nscaf2589	2483307	2486085	4	4	0
SEUC46017_TC01	nscaf2589	2487372	2497978	4	4	0
SEUC46018_TC02	nscaf2589	2499538	2506006	4	4	0
SEUC44490_TC02	nscaf2589	2522862	2533432	4	4	0
SEUC42654_TC01	nscaf2589	2567114	2581357	4	4	0
SEUC30899_TC01	nscaf2589	2593763	2602101	4	4	0
SEUC44621_TC03	nscaf2589	2749396	2758608	4	4	0
SEUC28610_TC02	nscaf2589	2778913	2784468	4	4	0
SEUC31762_TC01	nscaf2589	2788848	2792405	4	4	0
SEUC43990_TC07	nscaf2589	2836462	2836938	4	4	0
SEUC38445_TC01	nscaf2589	2975932	2981065	4	4	0
SEUC38447_TC01	nscaf2589	2982040	2984233	4	4	0
SEUC44502_TC01;SEUC32534_TC01	nscaf2589	2991597	3009900	4	4	0
SEUC24269_TC01	nscaf2589	3013384	3018246	4	4	0
SEUC40516_TC01	nscaf2589	3095804	3097818	4	4	0
SEUC34501_TC01	nscaf2589	3120113	3125547	4	4	0
SEUC44603_TC03	nscaf2589	3154824	3167200	4	4	0
SEUC37952_TC01	nscaf2589	3173436	3182756	4	4	0
SEUC26668_TC01	nscaf2589	3184001	3190490	4	4	0
SEUC42403_TC02	nscaf2589	3206091	3215286	4	4	0
SEUC38488_TC02	nscaf2589	3250704	3261939	4	4	0
SEUC39719_TC01	nscaf2589	3342203	3347576	4	4	0
SEUC37478_TC01	nscaf2589	3500650	3502890	4	4	0
SEUC35298_TC08	nscaf2589	3517755	3528228	4	4	0
SEUC33944_TC01	nscaf2589	3537282	3538063	4	4	0
SEUC24321_TC01	nscaf2589	3708095	3709549	4	4	0
SEUC32910_TC01	nscaf2589	3763323	3767282	4	4	0
SEUC38439_TC02	nscaf2589	3779016	3780191	4	4	0
SEUC34693_TC02	nscaf2589	3859761	3869086	4	4	0
SEUC38123_TC01	nscaf2589	3995416	4006505	4	4	0
SEUC37547_TC01	nscaf2589	4013588	4014470	4	4	0
SEUC23237_TC01	nscaf2589	4072435	4072626	4	4	0
SEUC38820_TC01	nscaf2589	4142680	4150976	4	4	0
SEUC36188_TC02	nscaf2589	4173186	4178457	4	4	0
SEUC39309_TC04	nscaf2589	4179321	4184339	4	4	0
SEUC34207_TC13	nscaf2589	4187112	4195458	4	4	0
SEUC43302_TC01	nscaf2589	4195754	4196961	4	4	0
SEUC01521_TC01	nscaf2589	4200970	4202583	4	4	0
SEUC39678_TC04	nscaf2589	4205130	4219815	4	4	0
SEUC01496_TC01	nscaf2589	4250110	4253127	4	4	0
SEUC03270_TC01	nscaf2589	4272870	4282032	4	4	0
SEUC46855_TC01	nscaf2589	4296919	4307510	4	4	0
SEUC32118_TC01	nscaf2589	4317447	4317986	4	4	0
SEUC25345_TC01	nscaf2589	4337531	4339389	4	4	0
SEUC37200_TC01	nscaf2589	4342226	4346229	4	4	0
SEUC46118_TC07	nscaf2589	4348381	4366020	4	4	0
SEUC34667_TC03	nscaf2589	4430467	4434674	4	4	0
SEUC17364_TC01	nscaf2589	4436596	4440264	4	4	0
SEUC42732_TC02	nscaf2589	4442112	4450265	4	4	0
SEUC17941_TC02	nscaf2589	4456022	4458885	4	4	0
SEUC37768_TC12	nscaf2589	4482712	4488930	4	4	0
SEUC12057_TC01	nscaf2589	4534830	4536100	4	4	0
SEUC39196_TC01	nscaf2589	4568966	4583675	4	4	0
SEUC33579_TC01	nscaf2589	4869105	4873055	4	4	0
SEUC27942_TC01	nscaf2589	4908222	4910130	4	4	0
SEUC11623_TC01	nscaf2589	4933440	4937476	4	4	0
SEUC36530_TC01	nscaf2589	4942291	4959924	4	4	0
SEUC34173_TC03	nscaf2589	4989236	4992558	4	4	0
SEUC32839_TC02	nscaf2589	5002703	5003295	4	4	0
SEUC20969_TC01	nscaf2589	5020574	5025999	4	4	0
SEUC10414_TC01	nscaf2589	5028991	5030021	4	4	0
SEUC22973_TC02	nscaf2589	5038429	5043860	4	4	0
SEUC05087_TC01	nscaf2589	5045637	5048623	4	4	0
SEUC45171_TC02	nscaf2589	5053549	5067294	4	4	0.0322581
SEUC01561_TC01	nscaf2589	5204284	5218350	4	4	0
SEUC13244_TC01;SEUC01504_TC02	nscaf2589	5261613	5264871	4	4	0
SEUC24844_TC01	nscaf2589	5265989	5267209	4	4	0
SEUC01698_TC01	nscaf2589	5400637	5401461	4	4	0
SEUC30607_TC02	nscaf2589	5402452	5409406	4	4	0
SEUC35917_TC04	nscaf2589	5411175	5412399	4	4	0
SEUC40520_TC01	nscaf2589	5475023	5482507	4	4	0
SEUC39050_TC01	nscaf2589	5485783	5494556	4	4	0
SEUC39051_TC01	nscaf2589	5622770	5628319	4	4	0
SEUC20976_TC01	nscaf2589	5643129	5647339	4	4	0
SEUC46723_TC01	nscaf2589	5648575	5650767	4	4	0
SEUC01734_TC01	nscaf2589	5652661	5653971	4	4	0
SEUC01501_TC01	nscaf2589	5668493	5670800	4	4	0
SEUC33097_TC01	nscaf2589	5690779	5696333	4	4	0
SEUC49463_TC01	nscaf2589	5699338	5701563	4	4	0
SEUC28639_TC01	nscaf2589	5702870	5703907	4	4	0
SEUC41115_TC01	nscaf2589	5726686	5729102	4	4	0
SEUC36498_TC01	nscaf2589	5757513	5765600	4	4	0
SEUC45710_TC01	nscaf2589	5771509	5779858	4	4	0
SEUC41724_TC04	nscaf2589	5804843	5821387	4	4	0
SEUC37579_TC02	nscaf2589	5821962	5823314	4	4	0
SEUC28055_TC02	nscaf2589	5842570	5847809	4	4	0
SEUC37858_TC01	nscaf2589	5880816	5882864	4	4	0
SEUC45596_TC01;SEUC40256_TC01	nscaf2589	6004788	6016095	4	4	0
SEUC45596_TC01	nscaf2589	6064586	6075915	4	4	0
SEUC44618_TC03	nscaf2589	6097955	6105268	4	4	0
SEUC35672_TC01	nscaf2589	6113212	6114462	4	4	0
SEUC24779_TC01	nscaf2589	6230113	6235990	4	4	0
SEUC26299_TC01	nscaf2589	6249013	6250497	4	4	0
SEUC26619_TC01	nscaf2589	6288241	6302849	4	4	0
SEUC03513_TC02	nscaf2589	6340171	6342603	4	4	0
SEUC09169_TC01	nscaf2589	6628846	6629943	4	4	0
SEUC43462_TC03	nscaf2589	6632127	6637555	4	4	0
SEUC01699_TC01	nscaf2589	6646075	6650539	4	4	0
SEUC33602_TC01	nscaf2589	6654523	6680893	4	4	0
SEUC39310_TC03	nscaf2681	12812	22345	4	5	0
SEUC43711_TC04	nscaf2681	40830	43373	4	5	0
SEUC21790_TC01	nscaf2681	98107	113167	4	5	0
SEUC24724_TC01	nscaf2681	138392	146896	4	5	0
SEUC35670_TC01	nscaf2681	156923	167270	4	5	0
SEUC45510_TC01;SEUC45512_TC01	nscaf2681	208242	222986	4	5	0
SEUC44694_TC01;SEUC44693_TC01;SEUC44691_TC02	nscaf2681	223667	249755	4	5	0
SEUC35645_TC01	nscaf2681	254390	258156	4	5	0
SEUC25813_TC01	nscaf2681	259263	262208	4	5	0
SEUC32578_TC01	nscaf2681	268901	280426	4	5	0
SEUC39060_TC01	nscaf2681	581408	589875	4	5	0
SEUC40822_TC03	nscaf2681	715644	722114	4	5	0
SEUC34692_TC01	nscaf2681	793443	806482	4	5	0
SEUC38501_TC01	nscaf2681	810130	814209	4	5	0
SEUC14530_TC01	nscaf2681	825716	826916	4	5	0
SEUC22438_TC01	nscaf2681	829116	835001	4	5	0
SEUC26303_TC01	nscaf2681	836549	847911	4	5	0
SEUC46885_TC01	nscaf2681	1552193	1556259	4	5	0
SEUC07532_TC01	nscaf3076	18175	18860	5	1	0
SEUC44927_TC01	nscaf3076	26826	39728	5	1	0.0214286
SEUC17926_TC02	nscaf3076	42076	44639	5	1	0
SEUC46736_TC01	nscaf3076	59355	59858	5	1	0
SEUC32806_TC01	nscaf3076	62680	74443	5	1	0
SEUC03179_TC01	nscaf3075	55953	58258	5	2	0
SEUC32221_TC01	nscaf3075	62725	63197	5	2	0
SEUC17228_TC01	nscaf3075	63770	64924	5	2	0
SEUC27519_TC01	nscaf3075	65944	67922	5	2	0
SEUC37247_TC02	nscaf3075	69309	87524	5	2	0
SEUC44739_TC02	nscaf3075	112024	132770	5	2	0.0238095
SEUC21989_TC01	nscaf3075	134104	136606	5	2	0
SEUC30154_TC01	nscaf3075	138898	144208	5	2	0.222222
SEUC03223_TC01	nscaf3075	158526	163228	5	2	0
SEUC19379_TC01	nscaf3075	164815	173519	5	2	0
SEUC42718_TC01	nscaf3075	178653	185994	5	2	0
SEUC01562_TC01;SEUC49422_TC02	nscaf3075	186350	186944	5	2	0
SEUC46799_TC01	nscaf3075	187350	194227	5	2	0
SEUC01719_TC01	nscaf3075	195243	203838	5	2	0
SEUC17287_TC03	nscaf3075	204991	240791	5	2	0
SEUC30299_TC01	nscaf3075	243926	246639	5	2	0
SEUC19817_TC01	nscaf3075	250667	252914	5	2	0
SEUC31978_TC01	nscaf3075	259150	262168	5	2	0.0714286
SEUC26770_TC02	nscaf3075	274683	278581	5	2	0
SEUC23348_TC01	nscaf3075	286580	292355	5	2	0
SEUC37623_TC04	nscaf3075	396407	406194	5	2	0
SEUC37622_TC01	nscaf3075	417689	426092	5	2	0
SEUC28401_TC01	nscaf3075	427889	430655	5	2	0
SEUC35005_TC02	nscaf3075	431485	433334	5	2	0
SEUC42909_TC07	nscaf3075	439176	445609	5	2	0
SEUC10807_TC01	nscaf3075	539555	542631	5	2	0
SEUC34535_TC01;SEUC34537_TC01	nscaf3075	700341	705129	5	2	0
SEUC46548_TC01;SEUC46547_TC03;SEUC46549_TC01	nscaf3075	753438	814599	5	2	0
SEUC28996_TC01	nscaf3075	818036	819692	5	2	0
SEUC24936_TC01	nscaf3075	820368	822637	5	2	0
SEUC43969_TC03	nscaf3075	827184	849062	5	2	0.2
SEUC02905_TC01	nscaf3075	891809	904199	5	2	0
SEUC34197_TC02	nscaf3075	927568	931683	5	2	0
SEUC38739_TC06	nscaf3075	947924	949209	5	2	0
SEUC09617_TC01	nscaf3075	951709	952998	5	2	0
SEUC34600_TC01	nscaf3075	1006844	1011599	5	2	0
SEUC42875_TC04	nscaf3075	1074746	1083885	5	2	0
SEUC39193_TC04	nscaf3075	1290675	1302878	5	2	0.0294118
SEUC03208_TC01	nscaf2529	20030	23473	5	3	0
SEUC13249_TC01	nscaf2529	23959	31656	5	3	0
SEUC44418_TC05	nscaf2529	33367	57411	5	3	0
SEUC37861_TC09	nscaf2529	64779	83518	5	3	0
SEUC01605_TC01	nscaf2529	85993	91683	5	3	0
SEUC44939_TC04;SEUC12782_TC02	nscaf2529	130300	150552	5	3	0
SEUC45403_TC01	nscaf2529	162569	164725	5	3	0
SEUC31630_TC01	nscaf2529	171659	179791	5	3	0
SEUC20936_TC02	nscaf2529	258031	259825	5	3	0
SEUC31819_TC03	nscaf2529	281919	296357	5	3	0
SEUC02906_TC01	nscaf2529	326189	340516	5	3	0
SEUC02881_TC01	nscaf2529	348656	350654	5	3	0
SEUC01610_TC01	nscaf2529	372743	373435	5	3	0
SEUC31673_TC03	nscaf2529	375846	377992	5	3	0
SEUC19854_TC01	nscaf2529	394849	397565	5	3	0
SEUC40504_TC01;SEUC28416_TC01	nscaf2529	450522	458802	5	3	0
SEUC40504_TC01	nscaf2529	458944	465247	5	3	0
SEUC20314_TC01	nscaf2529	519324	523277	5	3	0
SEUC29905_TC03	nscaf2529	818322	834985	5	3	0
SEUC40231_TC01	nscaf2529	1054546	1056231	5	3	0
SEUC02936_TC01	nscaf2529	1442664	1447992	5	3	0
SEUC41146_TC01	nscaf2529	1474170	1485802	5	3	0
SEUC02837_TC01	nscaf2529	1609005	1610458	5	3	0
SEUC22842_TC01	nscaf2529	1682289	1687174	5	3	0
SEUC46788_TC01	nscaf2529	1868657	1870768	5	3	0
SEUC16016_TC02	nscaf2529	1874487	1876831	5	3	0
SEUC46815_TC01	nscaf2529	1879572	1881933	5	3	0
SEUC34889_TC03	nscaf2529	1948407	1961468	5	3	0
SEUC17928_TC01	nscaf2529	2154830	2156529	5	3	0
SEUC19807_TC04	nscaf2529	2271920	2281187	5	3	0
SEUC23767_TC05	nscaf2529	2285822	2297419	5	3	0
SEUC46733_TC01	nscaf2529	2327426	2327770	5	3	0
SEUC26155_TC02	nscaf2529	2362077	2368262	5	3	0
SEUC03173_TC01	nscaf2529	2373028	2379809	5	3	0
SEUC40605_TC04	nscaf2529	2384158	2401133	5	3	0
SEUC17957_TC01	nscaf2529	2454910	2458751	5	3	0
SEUC16881_TC03	nscaf2529	2462482	2468349	5	3	0
SEUC29450_TC01	nscaf2529	2539958	2540491	5	3	0
SEUC03164_TC01	nscaf2529	2687122	2689352	5	3	0
SEUC17846_TC01	nscaf2529	2851187	2857701	5	3	0
SEUC40291_TC01	nscaf2529	2924024	2926309	5	3	0
SEUC01484_TC02	nscaf2529	3035795	3040498	5	3	0
SEUC01753_TC01	nscaf2529	3041154	3054441	5	3	0
SEUC34674_TC01	nscaf2529	3056616	3072931	5	3	0
SEUC40076_TC01	nscaf2529	3452324	3455060	5	3	0
SEUC30240_TC01	nscaf2529	4202485	4205359	5	3	0
SEUC41477_TC01	nscaf2529	4206629	4219196	5	3	0.0217391
SEUC28509_TC06	nscaf2529	4222277	4227289	5	3	0
SEUC44408_TC02	nscaf2529	4416630	4434505	5	3	0
SEUC35288_TC02	nscaf2529	4480348	4486169	5	3	0
SEUC38477_TC01	nscaf2529	4492836	4497700	5	3	0
SEUC24217_TC01	nscaf2529	4518502	4529267	5	3	0
SEUC49963_TC01	nscaf2529	4576544	4578908	5	3	0
SEUC45181_TC03	nscaf2529	4858116	4865243	5	3	0.0147059
SEUC49467_TC01	nscaf2529	4996901	5001181	5	3	0
SEUC32016_TC03	nscaf2529	5030364	5033687	5	3	0
SEUC40595_TC01	nscaf2529	5034786	5039570	5	3	0
SEUC32056_TC01	nscaf2529	5042468	5043937	5	3	0
SEUC29490_TC01	nscaf2529	5066136	5067527	5	3	0
SEUC35041_TC01	nscaf2529	5073235	5081229	5	3	0
SEUC07545_TC01	nscaf2529	5084382	5086846	5	3	0.125
SEUC36004_TC03	nscaf2529	5168618	5181244	5	3	0
SEUC23300_TC01	nscaf2529	5254948	5255849	5	3	0
SEUC38990_TC04	nscaf2529	5382806	5384162	5	3	0.0941176
SEUC28484_TC01	nscaf2529	5395920	5397644	5	3	0
SEUC02933_TC01	nscaf2529	5604632	5605087	5	3	0
SEUC42116_TC09	nscaf2674	37606	56926	5	4	0
SEUC34611_TC01	nscaf2674	143949	148192	5	4	0.0714286
SEUC45156_TC03	nscaf2674	218683	231873	5	4	0.00847458
SEUC35704_TC01	nscaf2674	247645	261070	5	4	0
SEUC45509_TC04	nscaf2674	270249	298496	5	4	0
SEUC23837_TC01	nscaf2674	422831	428015	5	4	0
SEUC18887_TC01	nscaf2674	455380	455661	5	4	0
SEUC39628_TC03	nscaf2674	586834	592430	5	4	0
SEUC39630_TC01	nscaf2674	592550	594022	5	4	0
SEUC36536_TC01	nscaf2674	596962	613376	5	4	0.113636
SEUC12425_TC01	nscaf2674	623053	624595	5	4	0
SEUC40295_TC01	nscaf2674	670104	673663	5	4	0
SEUC26659_TC01	nscaf2674	677578	681939	5	4	0
SEUC40575_TC05	nscaf2674	686741	693958	5	4	0.0666667
SEUC33503_TC01	nscaf2674	775730	778610	5	4	0.025641
SEUC43779_TC01	nscaf2674	797397	800760	5	4	0.3
SEUC36363_TC01	nscaf2674	802326	804458	5	4	0
SEUC22988_TC02	nscaf2674	821539	826126	5	4	0.0428571
SEUC50695_TC01	nscaf2674	830262	832933	5	4	0
SEUC12824_TC01	nscaf2674	853384	860825	5	4	0
SEUC46283_TC07	nscaf2674	968093	1003869	5	4	0
SEUC44190_TC02	nscaf2674	1203966	1205715	5	4	0.166667
SEUC41992_TC04	nscaf2674	1298351	1310044	5	4	0.0833333
SEUC41434_TC02	nscaf2674	1354029	1358140	5	4	0
SEUC37610_TC01	nscaf2674	1638795	1640239	5	4	0
SEUC44347_TC02	nscaf2674	1829176	1842754	5	4	0
SEUC44348_TC01	nscaf2674	1844054	1853348	5	4	0.1
SEUC25907_TC01	nscaf2674	1858146	1860746	5	4	0
SEUC38519_TC09	nscaf2674	1873534	1883817	5	4	0.0232558
SEUC21986_TC01	nscaf2674	1890630	1892818	5	4	0.117647
SEUC42665_TC02	nscaf2674	1894748	1895355	5	4	0
SEUC42790_TC13	nscaf2674	1904629	1907742	5	4	0.0465116
SEUC49694_TC01	nscaf2674	1925267	1926977	5	4	0.25
SEUC20914_TC03	nscaf2674	1941579	1950517	5	4	0
SEUC41694_TC02	nscaf2674	1978315	1985579	5	4	0
SEUC16907_TC01	nscaf2674	1993767	1999692	5	4	0
SEUC23032_TC03	nscaf2674	2006894	2012281	5	4	0
SEUC44083_TC04	nscaf2674	2018064	2022810	5	4	0
SEUC02901_TC01	nscaf2674	2026425	2027765	5	4	0.2
SEUC34592_TC02	nscaf2674	2054684	2065406	5	4	0
SEUC28492_TC01	nscaf2674	2076919	2087506	5	4	0
SEUC44183_TC07	nscaf2674	2166520	2188408	5	4	0
SEUC26216_TC01	nscaf2674	2357330	2358711	5	4	0
SEUC42667_TC02	nscaf2674	2362356	2369534	5	4	0.0196078
SEUC34175_TC01	nscaf2674	2381154	2388937	5	4	0
SEUC45032_TC03	nscaf2674	2390059	2400002	5	4	0.133333
SEUC01505_TC01	nscaf2674	2401401	2402619	5	4	0
SEUC23850_TC01	nscaf2674	2476211	2499822	5	4	0
SEUC44896_TC07	nscaf2674	2511386	2524047	5	4	0.0983607
SEUC40848_TC01	nscaf2674	2538266	2558498	5	4	0
SEUC42485_TC01	nscaf2674	2747915	2761328	5	4	0.0344828
SEUC32763_TC01	nscaf2674	2762871	2776604	5	4	0
SEUC43937_TC01;SEUC43936_TC01	nscaf2674	2842886	2867077	5	4	0.0246914
SEUC03163_TC01	nscaf2674	2874418	2875306	5	4	0
SEUC24744_TC01	nscaf2674	2879719	2883385	5	4	0
SEUC41701_TC02	nscaf2674	2937784	2956521	5	4	0
SEUC34995_TC03	nscaf2674	2958413	2967207	5	4	0.0625
SEUC42110_TC02	nscaf2674	2992367	3007890	5	4	0
SEUC36630_TC01	nscaf2674	3068041	3075387	5	4	0
SEUC42715_TC02	nscaf2674	3076146	3089713	5	4	0
SEUC13684_TC01	nscaf2674	3153059	3154973	5	4	0
SEUC39640_TC01	nscaf2674	3336473	3338854	5	4	0
SEUC08152_TC01	nscaf2674	3352869	3357484	5	4	0
SEUC46217_TC02	nscaf2674	3633185	3648429	5	4	0
SEUC08898_TC02	nscaf2674	3651420	3652209	5	4	0
SEUC01522_TC01	nscaf2674	3684829	3696982	5	4	0.0769231
SEUC40009_TC01	nscaf2674	3705843	3715524	5	4	0
SEUC12442_TC01	nscaf2674	3726878	3735890	5	4	0
SEUC42166_TC01	nscaf2674	3785346	3791944	5	4	0
SEUC02893_TC01	nscaf2674	3801958	3802318	5	4	0
SEUC36980_TC03	nscaf2674	3813670	3816817	5	4	0
SEUC41222_TC02	nscaf2674	3826783	3842287	5	4	0
SEUC31833_TC01;SEUC30105_TC01	nscaf2674	3852084	3854344	5	4	0.0384043
SEUC41491_TC01	nscaf2674	3915859	3926130	5	4	0
SEUC31276_TC01	nscaf2674	3933341	3952468	5	4	0.0333333
SEUC44360_TC06	nscaf2674	3973226	3996819	5	4	0
SEUC28838_TC01	nscaf2674	4057434	4063096	5	4	0
SEUC41208_TC01	nscaf2674	4139441	4143523	5	4	0.103448
SEUC28898_TC01	nscaf2674	4155171	4159304	5	4	0
SEUC41153_TC04	nscaf2674	4161898	4166132	5	4	0.025641
SEUC26793_TC01	nscaf2674	4184157	4186918	5	4	0.153846
SEUC31304_TC01	nscaf2674	4252515	4256247	5	4	0
SEUC42207_TC01;SEUC44836_TC05	nscaf2674	4258764	4293258	5	4	0.0311186
SEUC34865_TC01	nscaf2674	4458599	4467032	5	4	0.025
SEUC29821_TC01	nscaf2674	4996131	5000606	5	4	0
SEUC39125_TC03;SEUC35977_TC05;SEUC35978_TC01	nscaf2674	5115219	5144061	5	4	0.00806452
SEUC34940_TC01	nscaf2674	5309252	5316278	5	4	0
SEUC01674_TC01	nscaf2674	5323873	5324505	5	4	0
SEUC23296_TC02	nscaf2674	5341662	5348537	5	4	0
SEUC35567_TC01	nscaf2674	5377011	5380201	5	4	0
SEUC20791_TC01	nscaf2674	5430594	5436648	5	4	0
SEUC29852_TC01	nscaf2674	5438398	5439832	5	4	0
SEUC10469_TC01	nscaf2674	5468706	5472659	5	4	0
SEUC18374_TC01	nscaf2674	5488109	5490041	5	4	0
SEUC41408_TC07	nscaf2674	5627421	5640488	5	4	0
SEUC13193_TC01	nscaf2674	5646479	5649853	5	4	0
SEUC19882_TC02	nscaf2674	5664967	5689580	5	4	0
SEUC46552_TC06	nscaf2674	5693092	5697339	5	4	0
SEUC27994_TC02	nscaf2674	5703783	5715004	5	4	0
SEUC21740_TC03	nscaf2674	5719938	5721038	5	4	0
SEUC24445_TC01	nscaf2674	5914212	5918996	5	4	0
SEUC26760_TC01	nscaf2674	5924486	5929385	5	4	0
SEUC26762_TC01	nscaf2674	5958716	5961798	5	4	0
SEUC14550_TC01	nscaf2674	5983579	5993854	5	4	0
SEUC01481_TC01	nscaf2674	6018796	6024668	5	4	0
SEUC32121_TC09	nscaf2674	6027038	6039774	5	4	0
SEUC01524_TC01	nscaf2674	6042395	6046647	5	4	0
SEUC13206_TC01	nscaf2674	6059016	6059740	5	4	0
SEUC23470_TC01	nscaf2674	6098230	6106717	5	4	0
SEUC26198_TC01	nscaf2674	6152813	6163052	5	4	0
SEUC02952_TC01	nscaf2674	6319996	6324059	5	4	0
SEUC08158_TC01	nscaf2674	6337776	6341779	5	4	0
SEUC40358_TC05	nscaf2674	6351616	6368629	5	4	0
SEUC27218_TC01	nscaf2674	6386893	6397976	5	4	0
SEUC00911_TC01	nscaf2674	6421592	6444155	5	4	0
SEUC46827_TC01	nscaf2674	6445727	6447139	5	4	0
SEUC37800_TC01	nscaf2674	6455507	6460005	5	4	0
SEUC01509_TC01	nscaf2674	6462232	6465732	5	4	0
SEUC05833_TC01	nscaf2674	6488625	6500802	5	4	0
SEUC19278_TC01	nscaf2674	6512499	6516771	5	4	0
SEUC41243_TC10	nscaf2674	6549759	6557065	5	4	0
SEUC03257_TC01	nscaf2674	6561615	6563846	5	4	0
SEUC27182_TC04	nscaf2674	6634858	6643377	5	4	0
SEUC20926_TC01	nscaf2674	6808008	6814654	5	4	0
SEUC23266_TC01	nscaf2674	6815535	6821813	5	4	0
SEUC07560_TC01	nscaf2674	6875927	6880240	5	4	0
SEUC26296_TC01	nscaf2674	6883169	6883885	5	4	0
SEUC25797_TC01	nscaf2674	6889324	6894389	5	4	0
SEUC34168_TC04	nscaf2674	6969710	6975856	5	4	0
SEUC37804_TC02	nscaf2674	6996829	7004812	5	4	0
SEUC40800_TC02	nscaf2674	7039182	7048086	5	4	0
SEUC28056_TC01	nscaf2674	7117677	7123809	5	4	0
SEUC27187_TC01	nscaf2674	7143042	7144524	5	4	0
SEUC27188_TC01	nscaf2674	7185382	7191756	5	4	0
SEUC31320_TC02	nscaf2674	7267300	7290178	5	4	0
SEUC34887_TC01	nscaf2674	7614399	7621035	5	4	0
SEUC26125_TC02	nscaf2674	7844806	7870052	5	4	0
SEUC32595_TC01	nscaf2838	34612	35283	5	6	0
SEUC06509_TC01	nscaf2838	44799	45431	5	6	0
SEUC37887_TC05	nscaf2838	46885	52767	5	6	0
SEUC38666_TC01	nscaf2838	53742	60005	5	6	0.0405405
SEUC01488_TC01	nscaf2838	92308	102153	5	6	0
SEUC31275_TC01	nscaf2838	182882	185118	5	6	0
SEUC44731_TC02	nscaf2838	190575	193674	5	6	0
SEUC43426_TC01	nscaf2838	200413	207326	5	6	0.0163934
SEUC26698_TC01	nscaf2838	251365	254469	5	6	0
SEUC02967_TC01	nscaf2838	266734	267751	5	6	0.125
SEUC29497_TC02	nscaf2838	302782	312069	5	6	0
SEUC28118_TC01	nscaf2838	351570	358683	5	6	0
SEUC46167_TC08	nscaf2838	364401	365120	5	6	0.0143885
SEUC17715_TC01	nscaf2838	381375	382974	5	6	0
SEUC35544_TC02	nscaf2838	383809	388654	5	6	0.0285714
SEUC29692_TC04	nscaf2838	392375	396711	5	6	0
SEUC45139_TC04	nscaf2838	751656	765830	5	6	0.0629921
SEUC39643_TC02	nscaf2838	844675	861508	5	6	0.188679
SEUC25838_TC01	nscaf2838	902316	908891	5	6	0
SEUC46153_TC02	nscaf2838	1005432	1008908	5	6	0.0689655
SEUC27764_TC02	nscaf2838	1093279	1100599	5	6	0
SEUC23344_TC01	nscaf2838	1106920	1107786	5	6	0
SEUC37199_TC01	nscaf2838	1150895	1173831	5	6	0
SEUC35496_TC02	nscaf2838	1176932	1181847	5	6	0.0769231
SEUC30162_TC01	nscaf2838	1189581	1191905	5	6	0
SEUC45557_TC04	nscaf2838	1197670	1218005	5	6	0.0253165
SEUC45555_TC01	nscaf2838	1222960	1232330	5	6	0.0120482
SEUC43039_TC02	nscaf2838	1234150	1242899	5	6	0
SEUC10080_TC01	nscaf2838	1724199	1724924	5	6	0
SEUC03799_TC01	nscaf2838	1796002	1796742	5	6	0
SEUC45092_TC01	nscaf2838	1866920	1888209	5	6	0
SEUC12819_TC01	nscaf2838	2388619	2389479	5	6	0
SEUC41109_TC02	nscaf3074	1658	10998	6	1	0.0588235
SEUC23325_TC02	nscaf3074	26148	30571	6	1	0
SEUC03195_TC01	nscaf3074	43895	45802	6	1	0
SEUC36189_TC01	nscaf3074	84671	92927	6	1	0
SEUC01672_TC01	nscaf3074	118847	140732	6	1	0
SEUC50073_TC01	nscaf3074	143569	145785	6	1	0
SEUC25278_TC01	nscaf3074	146991	151388	6	1	0
SEUC19824_TC01	nscaf3074	181646	188437	6	1	0
SEUC12389_TC01	nscaf3074	210916	218817	6	1	0
SEUC49514_TC02	nscaf3074	225809	228153	6	1	0
SEUC46623_TC05	nscaf3074	453044	476492	6	1	0.0147601
SEUC35559_TC01	nscaf3074	623070	638422	6	1	0
SEUC44002_TC01	nscaf3074	707724	730662	6	1	0
SEUC41449_TC01	nscaf3074	895175	902011	6	1	0
SEUC42428_TC02	nscaf3074	949270	952552	6	1	0.047619
SEUC38737_TC03	nscaf3079	60785	73077	6	2	0
SEUC43266_TC03	nscaf3079	78097	86621	6	2	0
SEUC43265_TC01	nscaf3079	102357	113044	6	2	0
SEUC38402_TC01	nscaf3079	124511	131212	6	2	0
SEUC31035_TC03	nscaf3079	138072	140595	6	2	0
SEUC33484_TC01	nscaf3079	143988	147195	6	2	0
SEUC18344_TC02	nscaf3079	261412	265504	6	2	0
SEUC42395_TC02	nscaf3079	268451	280615	6	2	0
SEUC43708_TC02	nscaf3079	299567	308469	6	2	0
SEUC26196_TC01	nscaf3079	316154	327021	6	2	0
SEUC41134_TC02	nscaf3079	380247	386923	6	2	0.0413793
SEUC24853_TC02	nscaf3079	396558	400342	6	2	0
SEUC27712_TC02	nscaf3079	401768	406597	6	2	0
SEUC44653_TC14	nscaf3079	413558	430975	6	2	0
SEUC43870_TC18	nscaf3079	447359	474254	6	2	0
SEUC45751_TC01	nscaf3079	522817	527564	6	2	0.025
SEUC21439_TC01	nscaf3079	545485	547982	6	2	0
SEUC38213_TC01	nscaf3079	555845	563662	6	2	0
SEUC44602_TC04	nscaf3079	564298	577490	6	2	0
SEUC30498_TC02	nscaf3079	588066	597994	6	2	0
SEUC44206_TC03	nscaf3079	607986	617999	6	2	0
SEUC32138_TC02	nscaf3079	741618	753778	6	2	0
SEUC43477_TC03;SEUC45066_TC02	nscaf3079	835920	845104	6	2	0
SEUC41678_TC06	nscaf3079	856136	866992	6	2	0
SEUC42645_TC02	nscaf3079	870633	885467	6	2	0
SEUC36848_TC02	nscaf3079	895659	907038	6	2	0
SEUC27756_TC01	nscaf3079	907749	908324	6	2	0
SEUC40831_TC02	nscaf3079	918217	925844	6	2	0
SEUC28592_TC01	nscaf3079	958719	959786	6	2	0
SEUC43620_TC01	nscaf3079	978040	998734	6	2	0.025974
SEUC42157_TC03	nscaf3079	1042415	1051810	6	2	0
SEUC44181_TC03	nscaf3079	1076176	1081485	6	2	0.05
SEUC38790_TC02	nscaf3079	1157458	1171433	6	2	0
SEUC42694_TC01	nscaf3079	1320291	1341174	6	2	0.038961
SEUC43524_TC01	nscaf3079	1455111	1457723	6	2	0.0731707
SEUC31245_TC02	nscaf3079	1466831	1507949	6	2	0
SEUC45725_TC01	nscaf3079	1574622	1586085	6	2	0
SEUC35300_TC01	nscaf3079	1715665	1718998	6	2	0
SEUC26226_TC01	nscaf2853	147246	153045	6	3	0
SEUC39671_TC01	nscaf2853	446968	454546	6	3	0
SEUC29780_TC01	nscaf2853	845786	849706	6	3	0
SEUC32404_TC01	nscaf2853	903071	914194	6	3	0
SEUC11195_TC01	nscaf2853	916992	920514	6	3	0
SEUC29326_TC01	nscaf2853	933037	945773	6	3	0
SEUC12003_TC01	nscaf2853	967135	969931	6	3	0
SEUC28942_TC01	nscaf2853	1158452	1161686	6	3	0
SEUC45300_TC02	nscaf2853	1165278	1181498	6	3	0
SEUC27285_TC01	nscaf2853	1217976	1227173	6	3	0
SEUC31701_TC01	nscaf2853	1252067	1260521	6	3	0
SEUC14202_TC01	nscaf2853	1265685	1267018	6	3	0
SEUC31793_TC01	nscaf2853	1282271	1295564	6	3	0
SEUC49521_TC03	nscaf2853	1299860	1301456	6	3	0
SEUC40381_TC01	nscaf2853	1313582	1326998	6	3	0
SEUC29516_TC01	nscaf2853	1417336	1428719	6	3	0
SEUC45761_TC02	nscaf2853	1818299	1825497	6	3	0
SEUC23970_TC01	nscaf2853	1893112	1935269	6	3	0
SEUC03265_TC02	nscaf2853	1947589	1951504	6	3	0
SEUC39306_TC01	nscaf2853	1993821	1997419	6	3	0
SEUC41946_TC01	nscaf2853	2071502	2080342	6	3	0
SEUC32509_TC01	nscaf2853	2083509	2089479	6	3	0
SEUC35013_TC01	nscaf2853	2109367	2111070	6	3	0
SEUC44737_TC01	nscaf2853	2139307	2142256	6	3	0
SEUC13667_TC01	nscaf2853	2143286	2150514	6	3	0
SEUC41135_TC01	nscaf2853	3890195	3907602	6	3	0
SEUC46027_TC01	nscaf2853	4115620	4130309	6	3	0.0344828
SEUC30310_TC01	nscaf2853	4146235	4155024	6	3	0
SEUC27569_TC01	nscaf2853	4157016	4158404	6	3	0
SEUC28500_TC01	nscaf2853	4160909	4165053	6	3	0.0740741
SEUC32702_TC01	nscaf2853	4177844	4178217	6	3	0.03125
SEUC41785_TC03	nscaf2853	4192283	4198514	6	3	0
SEUC31385_TC01	nscaf2853	4211377	4212895	6	3	0
SEUC01497_TC01	nscaf2853	4249220	4249714	6	3	0
SEUC33801_TC01	nscaf2853	4256877	4259446	6	3	0.0454545
SEUC42454_TC10	nscaf2853	4284560	4302000	6	3	0
SEUC24861_TC01	nscaf2853	4547576	4553564	6	3	0
SEUC40626_TC04	nscaf2853	4602477	4611064	6	3	0
SEUC37450_TC02	nscaf2853	4782060	4790575	6	3	0
SEUC23278_TC01	nscaf2853	4795646	4815088	6	3	0
SEUC09187_TC01	nscaf2853	4819537	4820589	6	3	0
SEUC41952_TC06	nscaf2853	4822989	4834378	6	3	0
SEUC31417_TC01	nscaf2853	4843766	4844773	6	3	0
SEUC31419_TC01	nscaf2853	4849403	4902455	6	3	0
SEUC01536_TC01	nscaf2853	4912937	4917037	6	3	0
SEUC45176_TC05;SEUC45178_TC02	nscaf2853	4982028	5009896	6	3	0
SEUC24747_TC01	nscaf2853	5137841	5141195	6	3	0
SEUC38694_TC04	nscaf2853	5176713	5178773	6	3	0
SEUC44751_TC39	nscaf2853	5229526	5268739	6	3	0
SEUC16887_TC01	nscaf2853	5275193	5277155	6	3	0
SEUC42696_TC01	nscaf2853	5283904	5302194	6	3	0
SEUC27250_TC01	nscaf2853	5865460	5870327	6	3	0
SEUC18270_TC01	nscaf2853	5874133	5886357	6	3	0
SEUC10912_TC01	nscaf2853	5890687	5892510	6	3	0
SEUC33539_TC02;SEUC29492_TC01	nscaf2853	5916870	5924254	6	3	0
SEUC34648_TC04	nscaf2853	5933809	5936811	6	3	0
SEUC32126_TC01	nscaf2853	6146153	6148601	6	3	0
SEUC17751_TC01	nscaf2853	6302219	6306855	6	3	0
SEUC29877_TC01	nscaf2853	6430547	6439669	6	3	0
SEUC32517_TC02;SEUC28954_TC01	nscaf2853	6611671	6618717	6	3	0.0196078
SEUC01595_TC01	nscaf2853	6755348	6759421	6	3	0
SEUC23284_TC01	nscaf2853	6760355	6763117	6	3	0
SEUC27581_TC01	nscaf2853	6776844	6778744	6	3	0
SEUC41711_TC01	nscaf2853	6801913	6813068	6	3	0.190476
SEUC30858_TC03	nscaf2853	6867576	6879397	6	3	0
SEUC38474_TC04	nscaf2853	6883987	6889293	6	3	0
SEUC16807_TC01	nscaf2851	344466	345869	6	4	0
SEUC46956_TC01	nscaf2851	349402	349692	6	4	0
SEUC34979_TC05	nscaf2851	355838	360469	6	4	0
SEUC39691_TC03	nscaf2851	772025	776903	6	4	0
SEUC22350_TC01	nscaf2851	921347	951306	6	4	0
SEUC35973_TC01	nscaf2851	1089671	1100598	6	4	0
SEUC41712_TC01	nscaf2851	1576285	1581353	6	4	0
SEUC14114_TC01	nscaf2852	101950	102794	6	5	0
SEUC30135_TC01	nscaf2852	318270	324256	6	5	0
SEUC36657_TC01	nscaf2852	365328	372544	6	5	0
SEUC45932_TC01	nscaf2852	378029	393010	6	5	0
SEUC45590_TC03	nscaf2852	601964	615894	6	5	0
SEUC33096_TC01	nscaf2852	931998	935863	6	5	0
SEUC43289_TC01	nscaf2852	1137377	1170122	6	5	0
SEUC09304_TC01	nscaf2852	1217706	1220409	6	5	0
SEUC37776_TC01	nscaf2852	1284769	1310281	6	5	0.0128205
SEUC37836_TC03	nscaf2852	1322866	1327377	6	5	0.0952381
SEUC34325_TC02	nscaf2852	1394040	1395434	6	5	0
SEUC12916_TC01	nscaf2852	1478209	1481222	6	5	0
SEUC39901_TC03	nscaf2852	1552336	1564376	6	5	0.047619
SEUC09993_TC01	nscaf2852	1573496	1574703	6	5	0
SEUC49517_TC02	nscaf2852	1591094	1596312	6	5	0
SEUC27477_TC01	nscaf2852	1611245	1613511	6	5	0
SEUC43903_TC02	nscaf2852	1667107	1672203	6	5	0.142857
SEUC42260_TC01	nscaf2852	1680755	1681942	6	5	0.0166667
SEUC01470_TC01	nscaf2852	1710489	1711202	6	5	0
SEUC42635_TC01	nscaf2852	1764817	1769979	6	5	0
SEUC42903_TC01	nscaf2852	1813687	1828774	6	5	0
SEUC42902_TC01	nscaf2852	1832975	1853050	6	5	0
SEUC39978_TC01	nscaf2852	1960963	1965841	6	5	0
SEUC25175_TC01	nscaf2852	1967134	1973254	6	5	0
SEUC21323_TC01	nscaf2852	1977917	1983892	6	5	0
SEUC33645_TC02	nscaf2852	1986876	1992247	6	5	0
SEUC34818_TC01	nscaf2852	1997505	2003893	6	5	0
SEUC28525_TC02	nscaf2852	2123202	2138228	6	5	0
SEUC44835_TC01	nscaf2852	2213920	2229440	6	5	0
SEUC41930_TC01	nscaf2852	2240246	2242553	6	5	0
SEUC41928_TC02	nscaf2852	2247023	2261955	6	5	0
SEUC23346_TC01	nscaf2852	2266465	2267541	6	5	0
SEUC26277_TC01	nscaf2852	2269536	2271017	6	5	0
SEUC26633_TC01	nscaf2852	2378498	2379052	6	5	0
SEUC40337_TC01	nscaf2279	9047	12487	6	6	0
SEUC03244_TC01	nscaf2279	140395	140616	6	6	0
SEUC33171_TC01	nscaf2279	142914	144044	6	6	0
SEUC33170_TC01	nscaf2279	145376	145903	6	6	0
SEUC41052_TC01	nscaf2279	148990	154734	6	6	0
SEUC46214_TC07	nscaf2279	163528	167871	6	6	0
SEUC25457_TC01	nscaf2279	197459	207725	6	6	0
SEUC28184_TC01	nscaf2279	209073	214701	6	6	0.0222222
SEUC22398_TC01	nscaf2279	233526	244723	6	6	0
SEUC18802_TC01	nscaf2279	248681	257388	6	6	0
SEUC45604_TC03	nscaf2279	273546	279801	6	6	0
SEUC45097_TC02	nscaf2279	306900	309914	6	6	0
SEUC11669_TC01	nscaf2279	409128	409805	6	6	0
SEUC31715_TC02	nscaf2279	680854	683308	6	6	0.1375
SEUC37260_TC01	nscaf2556	351418	352230	6	7	0
SEUC17810_TC01	nscaf2556	706207	711285	6	7	0.157895
SEUC21340_TC01	nscaf2981	57152	61791	7	1	0
SEUC21771_TC01	nscaf2981	63529	64410	7	1	0
SEUC27955_TC01	nscaf2981	93175	96195	7	1	0
SEUC40486_TC03	nscaf2983	20084	23498	7	2	0
SEUC36523_TC01	nscaf2983	49283	55733	7	2	0
SEUC16347_TC01	nscaf2983	469522	482880	7	2	0
SEUC34936_TC01	nscaf2983	485015	488979	7	2	0
SEUC34155_TC05	nscaf2983	510718	511695	7	2	0
SEUC45540_TC02	nscaf2983	530439	540365	7	2	0
SEUC40232_TC01	nscaf2983	572848	580313	7	2	0
SEUC33522_TC02	nscaf2983	785716	790712	7	2	0
SEUC45352_TC07	nscaf2983	837323	847197	7	2	0
SEUC45480_TC01	nscaf2983	1021660	1024581	7	2	0
SEUC09603_TC01	nscaf2983	1042201	1045047	7	2	0
SEUC29373_TC01	nscaf2983	1067217	1072501	7	2	0
SEUC43860_TC02	nscaf2983	1193991	1196732	7	2	0
SEUC40262_TC04	nscaf2983	1247809	1252634	7	2	0
SEUC35240_TC01	nscaf2983	1263716	1273328	7	2	0
SEUC36553_TC02	nscaf2983	1308974	1319259	7	2	0
SEUC15992_TC01	nscaf2983	1379611	1380460	7	2	0
SEUC45346_TC01	nscaf2983	1455705	1467945	7	2	0
SEUC35522_TC01	nscaf2983	1472232	1483864	7	2	0
SEUC35518_TC01	nscaf2983	1505636	1506106	7	2	0
SEUC29420_TC02	nscaf2983	1585702	1586445	7	2	0
SEUC21327_TC01	nscaf2983	1952889	1956779	7	2	0
SEUC00836_TC01	nscaf2983	2553650	2555413	7	2	0
SEUC31980_TC02	nscaf2983	2947372	2955487	7	2	0
SEUC29012_TC01	nscaf2983	2958305	2962111	7	2	0
SEUC39653_TC01	nscaf2983	2974292	2983355	7	2	0
SEUC45351_TC14	nscaf2983	3157804	3170542	7	2	0
SEUC39461_TC04	nscaf2983	3211347	3223257	7	2	0
SEUC45803_TC05	nscaf2986	144392	148195	7	4	0
SEUC29067_TC02	nscaf2986	197835	201214	7	4	0
SEUC38874_TC06	nscaf2986	206918	226230	7	4	0
SEUC10474_TC01	nscaf2986	517238	517999	7	4	0
SEUC40062_TC02	nscaf2986	527242	536254	7	4	0
SEUC39583_TC01	nscaf2986	553522	568040	7	4	0
SEUC40242_TC01	nscaf2986	572521	604688	7	4	0
SEUC17832_TC01	nscaf2986	914910	921627	7	4	0
SEUC45603_TC13	nscaf2986	987372	1000303	7	4	0
SEUC33443_TC01	nscaf2986	1125890	1128787	7	4	0
SEUC46758_TC01	nscaf2986	1301560	1304283	7	4	0
SEUC03232_TC01	nscaf2986	1307251	1307806	7	4	0
SEUC02947_TC01	nscaf2986	1310581	1325267	7	4	0
SEUC14133_TC01	nscaf2986	1326747	1335683	7	4	0
SEUC46764_TC01	nscaf2986	1340110	1340714	7	4	0
SEUC02840_TC01	nscaf2986	1342169	1343434	7	4	0
SEUC42404_TC01;SEUC07231_TC01	nscaf2986	1344588	1378303	7	4	0
SEUC22613_TC01	nscaf2986	1424372	1424719	7	4	0
SEUC41080_TC05	nscaf2986	1774996	1798082	7	4	0
SEUC24283_TC01	nscaf2986	1800950	1802901	7	4	0
SEUC36354_TC01	nscaf2986	1809445	1812600	7	4	0
SEUC39900_TC02	nscaf2986	1908020	1948852	7	4	0
SEUC25329_TC02	nscaf2986	1952732	1953589	7	4	0
SEUC23247_TC01	nscaf2986	1965590	1966816	7	4	0
SEUC37301_TC01	nscaf2986	1982419	2001233	7	4	0
SEUC39952_TC01	nscaf2986	2003982	2014411	7	4	0
SEUC31067_TC01	nscaf2986	2083047	2086003	7	4	0
SEUC39749_TC03	nscaf2986	2098064	2104805	7	4	0
SEUC27511_TC01	nscaf2986	2135183	2141869	7	4	0
SEUC25874_TC01	nscaf2986	2206694	2208281	7	4	0
SEUC10900_TC01	nscaf2986	2277121	2284694	7	4	0
SEUC24710_TC01	nscaf2986	2453535	2460480	7	4	0
SEUC45698_TC06	nscaf2986	2475777	2498673	7	4	0
SEUC20374_TC02	nscaf2986	2512980	2515453	7	4	0
SEUC29285_TC03	nscaf2986	2520209	2521384	7	4	0
SEUC27542_TC13	nscaf2986	2526897	2527343	7	4	0
SEUC12873_TC01	nscaf2986	2532210	2543458	7	4	0
SEUC01714_TC01	nscaf2986	2642757	2643494	7	4	0
SEUC25788_TC01	nscaf2986	2669229	2678821	7	4	0
SEUC36993_TC01	nscaf2986	2711796	2712566	7	4	0
SEUC23011_TC01	nscaf2986	2716567	2717514	7	4	0
SEUC12038_TC01	nscaf2986	2742460	2747787	7	4	0
SEUC37581_TC09	nscaf2986	2750724	2766581	7	4	0
SEUC28402_TC01	nscaf2986	2829339	2832952	7	4	0
SEUC46667_TC01;SEUC49031_TC01	nscaf2986	2838153	2839055	7	4	0
SEUC01611_TC01	nscaf2986	2840334	2840997	7	4	0
SEUC32587_TC03	nscaf2986	2848342	2858291	7	4	0
SEUC11210_TC01	nscaf2986	2861451	2864751	7	4	0.0555556
SEUC40500_TC01	nscaf2986	2867813	2883103	7	4	0.0285714
SEUC30108_TC02	nscaf2986	2889491	2894387	7	4	0
SEUC34580_TC01	nscaf2986	2935439	2939078	7	4	0.0666667
SEUC42139_TC01	nscaf2986	2994945	3009627	7	4	0
SEUC39315_TC01	nscaf2986	3256122	3257362	7	4	0
SEUC24967_TC01	nscaf2986	3271723	3275583	7	4	0
SEUC35197_TC01	nscaf2986	3296206	3301677	7	4	0
SEUC22211_TC01	nscaf2986	3327479	3331285	7	4	0
SEUC32452_TC01	nscaf2986	3337343	3362566	7	4	0
SEUC40253_TC03	nscaf2986	3367535	3380691	7	4	0
SEUC14994_TC01	nscaf2986	3400971	3408585	7	4	0
SEUC29511_TC01	nscaf2986	3421635	3431850	7	4	0
SEUC28447_TC02	nscaf2986	3437097	3447398	7	4	0
SEUC26159_TC01	nscaf2986	3451826	3452332	7	4	0
SEUC15062_TC01	nscaf2986	3462612	3474966	7	4	0
SEUC42492_TC07	nscaf2986	3766646	3781815	7	4	0
SEUC44365_TC01	nscaf2986	3872648	3881630	7	4	0
SEUC39028_TC02	nscaf2986	3882477	3890786	7	4	0.0357143
SEUC29030_TC02	nscaf2986	3892036	3911378	7	4	0
SEUC34666_TC01	nscaf2986	3953464	3955434	7	4	0
SEUC38788_TC03	nscaf2986	3969665	3973543	7	4	0
SEUC45164_TC01	nscaf2986	3978743	3996707	7	4	0
SEUC36267_TC05	nscaf2986	4007279	4026797	7	4	0
SEUC09243_TC01	nscaf2986	4028990	4030641	7	4	0
SEUC41353_TC01	nscaf2986	4086183	4088123	7	4	0
SEUC33311_TC02	nscaf2986	4104967	4111053	7	4	0
SEUC17279_TC01	nscaf2986	4116234	4131307	7	4	0
SEUC36669_TC01	nscaf2986	4302669	4306910	7	4	0
SEUC46478_TC05	nscaf2986	4549753	4569836	7	4	0
SEUC35679_TC01	nscaf2986	4619575	4627869	7	4	0
SEUC41076_TC06	nscaf2986	4824063	4828483	7	4	0
SEUC22898_TC01	nscaf2986	4908152	4912571	7	4	0
SEUC43025_TC01	nscaf2986	4943147	4952874	7	4	0
SEUC44870_TC01;SEUC44871_TC01	nscaf2986	4955021	4974071	7	4	0
SEUC25656_TC01	nscaf2986	5036383	5044958	7	4	0
SEUC34589_TC02	nscaf2986	5049786	5051119	7	4	0
SEUC23425_TC02	nscaf2986	5163083	5168727	7	4	0
SEUC01647_TC01	nscaf2986	5251075	5259790	7	4	0
SEUC40079_TC02	nscaf2986	5277553	5284905	7	4	0
SEUC01516_TC01	nscaf2986	5373368	5376622	7	4	0
SEUC41627_TC05	nscaf2986	5391314	5399306	7	4	0
SEUC40085_TC06	nscaf2986	5470746	5483706	7	4	0
SEUC37175_TC02	nscaf2986	5487924	5489337	7	4	0
SEUC32541_TC01	nscaf2986	5490196	5491827	7	4	0
SEUC20907_TC01	nscaf2986	5495345	5498051	7	4	0
SEUC23291_TC01	nscaf2986	6078296	6081727	7	4	0
SEUC45163_TC04	nscaf2986	6228710	6243392	7	4	0
SEUC19277_TC01	nscaf2905	96329	99925	7	6	0
SEUC19803_TC01	nscaf2905	103389	104785	7	6	0
SEUC40639_TC01	nscaf2905	108105	127952	7	6	0
SEUC44182_TC01	nscaf2905	138334	157144	7	6	0
SEUC40503_TC04	nscaf2905	275241	278888	7	6	0.0555556
SEUC36324_TC02	nscaf2905	347541	357162	7	6	0
SEUC30293_TC02	nscaf2905	415586	418661	7	6	0
SEUC33080_TC04	nscaf2905	458128	469802	7	6	0
SEUC29017_TC01	nscaf2912	79845	80965	7	7	0.030303
SEUC13630_TC04	nscaf2912	260958	267651	7	7	0
SEUC45053_TC01	nscaf2912	278564	284553	7	7	0
SEUC39897_TC01	nscaf2912	287215	302804	7	7	0
SEUC32426_TC01	nscaf2912	405540	407195	7	7	0
SEUC23014_TC01	nscaf2912	732421	733983	7	7	0.125
SEUC21820_TC01	nscaf2912	754471	756894	7	7	0.0625
SEUC44744_TC07	nscaf2912	760017	770375	7	7	0
SEUC46853_TC01	nscaf2912	866052	879907	7	7	0
SEUC03282_TC01	nscaf2912	900838	902066	7	7	0
SEUC01730_TC01	nscaf2912	910393	918074	7	7	0
SEUC46823_TC01	nscaf2912	920402	921851	7	7	0
SEUC31305_TC01	nscaf2912	933761	939319	7	7	0
SEUC30272_TC01	nscaf2912	1040385	1041362	7	7	0
SEUC32572_TC01	nscaf2912	1052080	1057263	7	7	0
SEUC15533_TC01	nscaf2912	1068266	1072888	7	7	0
SEUC37812_TC01	nscaf2912	1075830	1077951	7	7	0
SEUC40849_TC04	nscaf2912	1096827	1104512	7	7	0
SEUC35907_TC01	nscaf2912	1107618	1120897	7	7	0
SEUC40921_TC04	nscaf2912	1124441	1141084	7	7	0.0980392
SEUC24950_TC01	nscaf2912	1227991	1243918	7	7	0
SEUC32478_TC01	nscaf2912	1287453	1294921	7	7	0.0434783
SEUC37316_TC01	nscaf2912	1306599	1325839	7	7	0.0625
SEUC34965_TC04	nscaf2912	1360976	1370807	7	7	0
SEUC26600_TC01	nscaf2910	29082	32675	7	8	0
SEUC36552_TC03	nscaf2910	390414	391474	7	8	0
SEUC44159_TC02	nscaf2910	510899	527354	7	8	0.133333
SEUC14098_TC01	nscaf2910	589819	595376	7	8	0
SEUC38769_TC04	nscaf98	205039	210813	8	1	0
SEUC30260_TC01	nscaf98	255766	271860	8	1	0
SEUC37221_TC01	nscaf98	362828	382988	8	1	0
SEUC34549_TC02	nscaf98	495239	519960	8	1	0
SEUC31316_TC01	nscaf98	847361	863204	8	1	0
SEUC41049_TC01	nscaf98	904616	916527	8	1	0
SEUC26374_TC01	nscaf98	1020468	1021673	8	1	0
SEUC37023_TC01	nscaf98	1142800	1147153	8	1	0
SEUC30215_TC01	nscaf98	1157882	1163567	8	1	0
SEUC35032_TC04	nscaf98	1188599	1193585	8	1	0
SEUC36668_TC03	nscaf98	1194664	1202599	8	1	0
SEUC31375_TC01	nscaf98	1244768	1252668	8	1	0
SEUC38883_TC03	nscaf98	1519723	1523351	8	1	0
SEUC31722_TC01	nscaf463	13695	15588	8	2	0
SEUC45329_TC05	nscaf463	18261	39284	8	2	0
SEUC08868_TC02	nscaf463	54341	55627	8	2	0
SEUC36520_TC01	nscaf463	70519	75515	8	2	0
SEUC39764_TC01	nscaf463	79310	96865	8	2	0
SEUC37479_TC02	nscaf463	139028	141577	8	2	0
SEUC30226_TC01	nscaf463	234385	235392	8	2	0
SEUC43621_TC01	nscaf463	380381	392944	8	2	0
SEUC43258_TC03	nscaf463	647268	659771	8	2	0
SEUC45758_TC17	nscaf463	927691	939812	8	2	0
SEUC34875_TC01	nscaf463	942080	953819	8	2	0
SEUC46227_TC02	nscaf463	962849	980540	8	2	0
SEUC35981_TC01	nscaf463	999880	1004973	8	2	0
SEUC42880_TC01	nscaf463	1220257	1230024	8	2	0
SEUC26399_TC01	nscaf463	1238718	1243181	8	2	0
SEUC41993_TC01	nscaf463	1265715	1279197	8	2	0
SEUC10018_TC01	nscaf463	1453322	1454587	8	2	0
SEUC25336_TC01	nscaf463	1471959	1481923	8	2	0
SEUC20341_TC01	nscaf2827	15434	19246	8	3	0
SEUC35613_TC01	nscaf2827	20998	34261	8	3	0
SEUC43498_TC01	nscaf2827	56770	61230	8	3	0
SEUC44256_TC02	nscaf2827	312521	324906	8	3	0
SEUC41748_TC01	nscaf2827	333113	333925	8	3	0
SEUC30901_TC01	nscaf2827	350924	363068	8	3	0
SEUC28645_TC01	nscaf2827	367796	381714	8	3	0
SEUC36602_TC04	nscaf2827	810796	831207	8	3	0
SEUC26149_TC01	nscaf2827	1188547	1190541	8	3	0
SEUC33483_TC01	nscaf2827	1196335	1198818	8	3	0
SEUC02923_TC01	nscaf2827	1443000	1445241	8	3	0
SEUC45689_TC11	nscaf2827	1448719	1461338	8	3	0
SEUC01627_TC01	nscaf2827	1541969	1544615	8	3	0
SEUC45355_TC03	nscaf2827	1764334	1770586	8	3	0
SEUC28880_TC04	nscaf2827	2163648	2192926	8	3	0
SEUC13728_TC01	nscaf2827	2198684	2202020	8	3	0
SEUC46154_TC09	nscaf2828	260841	263579	8	4	0
SEUC29853_TC02	nscaf2828	321372	325678	8	4	0
SEUC32579_TC04	nscaf2828	402273	412580	8	4	0
SEUC34659_TC01	nscaf2828	428639	431822	8	4	0
SEUC35350_TC02	nscaf2828	532676	541292	8	4	0
SEUC28083_TC01	nscaf2828	547118	547979	8	4	0
SEUC45789_TC01	nscaf2828	615184	679020	8	4	0
SEUC18737_TC01	nscaf2828	688550	694176	8	4	0
SEUC13309_TC01	nscaf2828	700448	700918	8	4	0
SEUC27306_TC01	nscaf2828	708737	715955	8	4	0
SEUC09638_TC01	nscaf2828	720082	721080	8	4	0
SEUC27744_TC01	nscaf2828	725251	726954	8	4	0
SEUC42018_TC01	nscaf2828	838937	846149	8	4	0
SEUC33141_TC01	nscaf2828	867676	871197	8	4	0.0344828
SEUC21846_TC01	nscaf2828	906758	909533	8	4	0
SEUC44160_TC05	nscaf2828	932389	949523	8	4	0
SEUC37031_TC01	nscaf2828	979591	994419	8	4	0
SEUC42145_TC20	nscaf2828	997934	1004089	8	4	0
SEUC01639_TC01	nscaf2828	1007010	1007908	8	4	0
SEUC28066_TC01	nscaf2828	1022405	1028848	8	4	0
SEUC28601_TC01	nscaf2828	1108191	1113278	8	4	0
SEUC21865_TC01	nscaf2828	1145157	1146104	8	4	0
SEUC14970_TC01	nscaf2828	1149464	1151304	8	4	0
SEUC39195_TC02	nscaf2828	1159785	1170189	8	4	0.0454545
SEUC29467_TC04	nscaf2828	1215104	1220910	8	4	0
SEUC21269_TC01	nscaf2828	1234633	1234791	8	4	0
SEUC23267_TC01	nscaf2828	1310444	1314148	8	4	0
SEUC23834_TC01	nscaf2828	1328769	1329887	8	4	0
SEUC46722_TC01	nscaf2828	1331825	1333794	8	4	0
SEUC42421_TC03	nscaf2828	1590086	1600429	8	4	0
SEUC23840_TC01	nscaf2828	1615001	1619633	8	4	0
SEUC30101_TC01	nscaf2828	1628570	1630497	8	4	0
SEUC41674_TC04	nscaf2828	2041058	2046590	8	4	0
SEUC39194_TC04	nscaf2828	2140513	2141555	8	4	0
SEUC28614_TC01	nscaf2828	2155600	2163921	8	4	0
SEUC27055_TC01	nscaf2828	2173864	2182032	8	4	0
SEUC40484_TC03	nscaf2828	2208291	2224445	8	4	0
SEUC40483_TC04	nscaf2828	2224679	2228017	8	4	0
SEUC03204_TC01	nscaf2828	2249496	2249834	8	4	0
SEUC37495_TC01	nscaf2828	2256864	2268853	8	4	0
SEUC21795_TC01	nscaf2828	2270636	2276114	8	4	0
SEUC41407_TC12	nscaf2828	2473237	2477782	8	4	0
SEUC40808_TC02	nscaf2828	2487394	2496973	8	4	0
SEUC37928_TC01	nscaf2828	2541101	2545314	8	4	0
SEUC11230_TC01	nscaf2828	2589445	2591211	8	4	0
SEUC43656_TC01	nscaf2828	2599146	2622834	8	4	0
SEUC37874_TC01	nscaf2828	3092225	3102654	8	4	0.0384615
SEUC33883_TC01	nscaf2828	3107356	3123297	8	4	0
SEUC11661_TC01	nscaf2828	3220921	3227584	8	4	0
SEUC23310_TC02	nscaf2828	3230986	3234770	8	4	0
SEUC20919_TC01	nscaf2828	3254216	3255112	8	4	0
SEUC03161_TC01	nscaf2828	3268837	3270435	8	4	0
SEUC33496_TC01	nscaf2828	3319880	3323182	8	4	0
SEUC46882_TC01	nscaf2828	3333516	3334721	8	4	0
SEUC21898_TC01	nscaf2828	3349058	3361272	8	4	0
SEUC24892_TC01	nscaf2828	3364658	3367447	8	4	0
SEUC43299_TC02	nscaf2828	3394670	3413367	8	4	0
SEUC39916_TC02	nscaf2828	3414895	3420661	8	4	0
SEUC45116_TC01	nscaf2828	3426877	3428070	8	4	0
SEUC09689_TC01	nscaf2828	3518235	3519277	8	4	0
SEUC25206_TC02	nscaf2828	3525529	3530837	8	4	0
SEUC35633_TC01	nscaf2828	3535525	3549438	8	4	0
SEUC28967_TC02	nscaf2828	3554747	3558301	8	4	0
SEUC22443_TC01	nscaf2828	3794957	3796266	8	4	0
SEUC13326_TC01	nscaf2828	3860589	3861034	8	4	0
SEUC31749_TC02	nscaf2828	3887023	3907403	8	4	0
SEUC31992_TC01	nscaf2828	3932738	3950945	8	4	0
SEUC42422_TC05	nscaf2828	3966803	3981620	8	4	0
SEUC29932_TC04	nscaf2828	3996930	4006045	8	4	0
SEUC29771_TC01	nscaf2828	4100254	4109602	8	4	0
SEUC26670_TC01	nscaf2828	4155800	4181901	8	4	0
SEUC43000_TC06	nscaf2828	4257238	4263286	8	4	0
SEUC25195_TC02	nscaf2828	4267580	4279267	8	4	0
SEUC12815_TC02	nscaf2828	4286668	4288344	8	4	0
SEUC22460_TC01	nscaf2828	4322084	4323031	8	4	0
SEUC07512_TC03	nscaf2828	4350843	4352649	8	4	0
SEUC12409_TC01	nscaf2828	4356035	4369700	8	4	0
SEUC29065_TC01	nscaf2828	4370240	4377821	8	4	0
SEUC07488_TC01	nscaf2828	4384276	4387573	8	4	0
SEUC07486_TC01	nscaf2828	4387807	4391258	8	4	0
SEUC09269_TC03	nscaf2828	4395022	4399403	8	4	0
SEUC01542_TC01	nscaf2828	4399998	4407440	8	4	0
SEUC04056_TC01	nscaf2828	4420966	4428717	8	4	0
SEUC46748_TC01	nscaf2828	4452916	4453521	8	4	0
SEUC46743_TC01	nscaf2828	4488391	4489730	8	4	0
SEUC01612_TC01	nscaf2828	4523646	4526202	8	4	0
SEUC29013_TC01	nscaf2828	4528022	4543225	8	4	0
SEUC39332_TC14	nscaf2828	4547155	4551618	8	4	0
SEUC15018_TC01	nscaf2828	4554720	4562664	8	4	0
SEUC01727_TC01	nscaf2828	4575784	4577347	8	4	0
SEUC44268_TC01	nscaf2828	4579539	4590947	8	4	0
SEUC01653_TC01	nscaf2828	4597141	4613087	8	4	0
SEUC31719_TC02	nscaf2828	4615507	4620716	8	4	0
SEUC24777_TC01	nscaf2828	4623674	4654000	8	4	0
SEUC46825_TC01	nscaf2828	4675951	4677651	8	4	0
SEUC46884_TC01	nscaf2828	4697891	4700288	8	4	0
SEUC03820_TC02	nscaf2828	4988801	4998241	8	4	0
SEUC01678_TC01	nscaf2828	5003675	5010892	8	4	0
SEUC46787_TC01	nscaf2828	5131463	5141993	8	4	0
SEUC34248_TC01	nscaf2828	5166531	5175061	8	4	0
SEUC01547_TC01;SEUC26205_TC01	nscaf2828	5191615	5194800	8	4	0
SEUC02865_TC01	nscaf2828	5283582	5286395	8	4	0
SEUC18740_TC02	nscaf2828	5316941	5324047	8	4	0
SEUC23420_TC08	nscaf2828	5325228	5336219	8	4	0
SEUC46683_TC01	nscaf2828	5396366	5397029	8	4	0
SEUC38473_TC01	nscaf2828	5397664	5405150	8	4	0
SEUC16769_TC01	nscaf2828	5409869	5427524	8	4	0
SEUC09173_TC01	nscaf2828	5431045	5431251	8	4	0
SEUC45374_TC03	nscaf2828	5707565	5726538	8	4	0
SEUC17233_TC01	nscaf2828	5803812	5830889	8	4	0
SEUC02903_TC03	nscaf2828	5833127	5837890	8	4	0
SEUC03817_TC01	nscaf2828	5839332	5842013	8	4	0
SEUC48562_TC01;SEUC46690_TC01	nscaf2828	5846111	5846618	8	4	0
SEUC03276_TC01	nscaf2828	5852096	5863148	8	4	0
SEUC21953_TC18	nscaf2828	5879377	5911233	8	4	0
SEUC46877_TC01	nscaf2828	5939339	5948752	8	4	0
SEUC46888_TC01	nscaf2828	5958947	5962313	8	4	0
SEUC26667_TC02	nscaf2828	6027128	6037682	8	4	0
SEUC33653_TC03	nscaf2965	42453	53127	8	6	0
SEUC46766_TC01	nscaf2965	76003	95560	8	6	0
SEUC46824_TC01	nscaf2965	98606	99010	8	6	0
SEUC10889_TC01	nscaf2971	235211	246171	8	7	0
SEUC46835_TC01	nscaf2971	250430	267840	8	7	0
SEUC46768_TC01	nscaf2971	269377	270670	8	7	0
SEUC28140_TC03	nscaf2971	408823	422635	8	7	0.1
SEUC40878_TC05	nscaf2971	436454	456850	8	7	0
SEUC37504_TC02	nscaf2970	433058	453044	8	8	0.222222
SEUC31784_TC02	nscaf2970	460807	473249	8	8	0
SEUC02956_TC01	nscaf2970	475435	477248	8	8	0
SEUC45813_TC05	nscaf2970	516751	528118	8	8	0.130208
SEUC33540_TC05	nscaf2970	579592	583475	8	8	0.0526316
SEUC44853_TC01	nscaf2970	663024	690240	8	8	0.571429
SEUC32046_TC01	nscaf2970	696225	697117	8	8	0.5
SEUC43235_TC03	nscaf2970	796585	810515	8	8	0.238532
SEUC43236_TC03;SEUC45763_TC03	nscaf2970	814295	838595	8	8	0.034188
SEUC22355_TC02	nscaf2970	937175	938230	8	8	0.324324
SEUC30252_TC01	nscaf2970	939357	947259	8	8	0.0666667
SEUC10365_TC01	nscaf2970	1036782	1037800	8	8	0
SEUC40896_TC05	nscaf2970	1044783	1046459	8	8	0.136364
SEUC39966_TC01;SEUC39967_TC01	nscaf2970	1054437	1071344	8	8	0.116049
SEUC40625_TC03	nscaf2970	1085680	1098818	8	8	0.0645161
SEUC44883_TC07	nscaf2970	1254824	1258803	8	8	0.304348
SEUC31376_TC01	nscaf2970	1262484	1266639	8	8	0.135135
SEUC41781_TC01	nscaf2970	1271130	1297127	8	8	0
SEUC38489_TC10	nscaf2970	1407229	1412471	8	8	0.0294118
SEUC29486_TC06	nscaf2970	1435786	1438244	8	8	0.230769
SEUC25853_TC02	nscaf2970	1443765	1453773	8	8	0.0397112
SEUC30990_TC01	nscaf2970	1506880	1519115	8	8	0.0344828
SEUC30084_TC01	nscaf2970	1574764	1583744	8	8	0.222222
SEUC30102_TC01	nscaf2970	1595990	1598383	8	8	0.0638298
SEUC41706_TC01	nscaf2970	1606551	1618390	8	8	0.0636364
SEUC32807_TC04	nscaf2970	1991515	2000907	8	8	0.0434783
SEUC43406_TC03	nscaf2970	2006396	2018558	8	8	0.105263
SEUC42427_TC01	nscaf2970	2067832	2076990	8	8	0.0384615
SEUC34255_TC01	nscaf2970	2137621	2144602	8	8	0.142857
SEUC38113_TC02	nscaf2970	2149180	2154127	8	8	0.157895
SEUC28990_TC01	nscaf2970	2209133	2221471	8	8	0
SEUC39316_TC01	nscaf2970	2222637	2242721	8	8	0.0253165
SEUC26644_TC01	nscaf2970	2248352	2250623	8	8	0.0363636
SEUC36926_TC02	nscaf2970	2349367	2367206	8	8	0
SEUC13190_TC01	nscaf2970	2372535	2383701	8	8	0.142857
SEUC39614_TC01	nscaf2970	2415489	2418519	8	8	0
SEUC46399_TC02	nscaf2970	2436276	2440322	8	8	0.0961538
SEUC01635_TC01	nscaf2970	2444216	2444953	8	8	0.25
SEUC46223_TC02	nscaf2970	2456357	2468603	8	8	0
SEUC16316_TC01	nscaf2970	2555541	2557040	8	8	0
SEUC29460_TC01	nscaf2970	2558977	2564127	8	8	0
SEUC39687_TC01	nscaf2970	2581050	2583971	8	8	0
SEUC35178_TC01	nscaf2889	12918	15706	9	1	0
SEUC43659_TC05	nscaf2889	64139	75032	9	1	0
SEUC19729_TC01	nscaf2889	196583	214484	9	1	0
SEUC31723_TC01	nscaf2889	231690	246873	9	1	0
SEUC35968_TC01	nscaf2889	411730	421470	9	1	0
SEUC35221_TC02	nscaf2889	460593	469475	9	1	0
SEUC10074_TC01	nscaf2889	569879	570477	9	1	0
SEUC41784_TC08	nscaf2889	574520	589522	9	1	0
SEUC29113_TC02	nscaf2889	612254	619566	9	1	0
SEUC37564_TC06	nscaf2889	625124	655113	9	1	0
SEUC15475_TC01	nscaf2889	683873	684436	9	1	0
SEUC13650_TC01	nscaf2889	717160	731711	9	1	0
SEUC40905_TC08	nscaf2889	747113	753473	9	1	0.0128205
SEUC27152_TC01	nscaf2889	755341	760841	9	1	0
SEUC35669_TC02	nscaf2889	764946	774999	9	1	0
SEUC28968_TC03;SEUC36974_TC02	nscaf2889	891243	915428	9	1	0
SEUC49533_TC03;SEUC26848_TC01	nscaf2889	919292	934975	9	1	0
SEUC26315_TC01;SEUC42334_TC01	nscaf2889	938263	947502	9	1	0
SEUC26315_TC01;SEUC42334_TC01;SEUC26848_TC01	nscaf2889	948509	960587	9	1	0
SEUC42269_TC04;SEUC40553_TC22	nscaf2889	964602	1009276	9	1	0
SEUC42471_TC01	nscaf2889	1013297	1034035	9	1	0
SEUC42692_TC02;SEUC49914_TC04	nscaf2889	1037241	1061973	9	1	0.0196078
SEUC37432_TC02	nscaf2889	1221751	1224798	9	1	0
SEUC29473_TC02	nscaf2889	1320217	1321635	9	1	0
SEUC29002_TC01	nscaf2889	1326981	1330939	9	1	0
SEUC45380_TC01	nscaf2889	1343138	1351710	9	1	0
SEUC31770_TC02	nscaf2889	1353543	1355642	9	1	0
SEUC19835_TC01	nscaf2889	1377751	1386122	9	1	0
SEUC35697_TC01	nscaf2889	1389958	1400304	9	1	0
SEUC35696_TC01	nscaf2889	1423772	1425295	9	1	0
SEUC23276_TC01	nscaf2889	1427029	1427742	9	1	0
SEUC44916_TC01	nscaf2889	1492905	1496683	9	1	0
SEUC45055_TC04	nscaf2889	1570965	1573608	9	1	0
SEUC15899_TC01	nscaf2889	1770015	1770661	9	1	0
SEUC21941_TC01	nscaf2889	1831936	1842182	9	1	0
SEUC38422_TC01	nscaf2889	1845034	1847361	9	1	0
SEUC41347_TC01	nscaf2889	1875556	1889718	9	1	0
SEUC33204_TC01	nscaf2889	1908187	1919776	9	1	0
SEUC41091_TC02	nscaf2889	1980088	1989884	9	1	0
SEUC36645_TC01	nscaf2889	2170012	2170827	9	1	0
SEUC25717_TC01	nscaf2889	2552175	2553690	9	1	0
SEUC31025_TC01	nscaf2889	2711520	2724016	9	1	0
SEUC23901_TC02	nscaf2889	3471594	3474953	9	1	0
SEUC03149_TC01	nscaf2889	3518323	3528022	9	1	0
SEUC39949_TC01	nscaf2889	3603694	3611473	9	1	0
SEUC01578_TC01	nscaf2889	3673365	3675417	9	1	0
SEUC40646_TC02	nscaf2889	3676589	3695362	9	1	0
SEUC28570_TC01	nscaf2889	3695550	3697011	9	1	0
SEUC34278_TC01	nscaf2890	525073	531483	9	2	0
SEUC25304_TC01	nscaf2890	589703	589864	9	2	0
SEUC27952_TC01	nscaf2890	903004	910773	9	2	0
SEUC44166_TC01	nscaf2890	959457	964960	9	2	0
SEUC36924_TC05	nscaf2890	1134861	1141184	9	2	0
SEUC32370_TC01	nscaf2890	1193180	1196587	9	2	0
SEUC42759_TC02	nscaf2890	1344664	1353337	9	2	0
SEUC41971_TC09	nscaf2890	1371464	1374687	9	2	0.00909091
SEUC38410_TC04	nscaf2890	1375696	1382612	9	2	0
SEUC46531_TC02	nscaf2890	1398823	1455731	9	2	0.0276243
SEUC22978_TC01	nscaf3048	149181	157610	9	3	0
SEUC30203_TC01	nscaf3048	159851	167323	9	3	0
SEUC31439_TC01	nscaf3048	183028	191921	9	3	0
SEUC20357_TC01	nscaf3048	195141	202355	9	3	0
SEUC49469_TC01;SEUC46669_TC01	nscaf3048	207623	210390	9	3	0
SEUC25367_TC01	nscaf3048	227772	236498	9	3	0
SEUC44139_TC03	nscaf3048	444426	477441	9	3	0
SEUC44237_TC06	nscaf3048	509304	519032	9	3	0
SEUC22914_TC02	nscaf3048	556362	558576	9	3	0
SEUC01618_TC01	nscaf3048	560184	565666	9	3	0
SEUC39873_TC03	nscaf3048	569157	578834	9	3	0
SEUC44726_TC05	nscaf3048	719365	727251	9	3	0
SEUC23277_TC01	nscaf3048	740244	741415	9	3	0
SEUC37957_TC02	nscaf3048	861481	869160	9	3	0
SEUC43958_TC01	nscaf3048	934812	939078	9	3	0
SEUC33548_TC01	nscaf3048	978705	989746	9	3	0
SEUC01717_TC01	nscaf3048	1061758	1062891	9	3	0
SEUC44184_TC01	nscaf3048	1064439	1075595	9	3	0
SEUC03821_TC01	nscaf3048	1079614	1080653	9	3	0
SEUC39034_TC02	nscaf3048	1271668	1272976	9	3	0
SEUC27057_TC02	nscaf3048	1489431	1490387	9	3	0
SEUC23270_TC01	nscaf3048	1504320	1505463	9	3	0
SEUC35526_TC01	nscaf3048	1599741	1619643	9	3	0
SEUC30666_TC01	nscaf3048	1628457	1636871	9	3	0
SEUC44951_TC02	nscaf3045	10867	15706	9	4	0.0833333
SEUC46622_TC03;SEUC34856_TC01	nscaf3045	179696	200903	9	4	0.0574713
SEUC30232_TC01	nscaf3045	206242	211804	9	4	0
SEUC42608_TC01	nscaf3045	221494	239629	9	4	0
SEUC40229_TC05	nscaf3045	248224	264327	9	4	0
SEUC27190_TC01	nscaf3045	365515	375040	9	4	0
SEUC12101_TC01	nscaf3045	530322	536206	9	4	0
SEUC34575_TC02	nscaf3045	644681	646101	9	4	0.111111
SEUC41683_TC02	nscaf3045	757288	766508	9	4	0
SEUC16819_TC02	nscaf3045	772108	788111	9	4	0
SEUC19746_TC02	nscaf3045	894176	899354	9	4	0
SEUC03155_TC01	nscaf3045	900626	903185	9	4	0
SEUC19425_TC01	nscaf3045	948564	959400	9	4	0
SEUC32721_TC01	nscaf3045	972716	978553	9	4	0
SEUC30153_TC03	nscaf3045	1197822	1210378	9	4	0
SEUC23246_TC04	nscaf3045	1212249	1221270	9	4	0
SEUC29880_TC02	nscaf3045	1232616	1235492	9	4	0
SEUC43967_TC17	nscaf3045	1250904	1259496	9	4	0.00469484
SEUC41987_TC02	nscaf3045	1720485	1729976	9	4	0
SEUC35698_TC01	nscaf3045	1827656	1830950	9	4	0
SEUC00912_TC01	nscaf3045	1889640	1890886	9	4	0
SEUC36245_TC01	nscaf3045	1892204	1894488	9	4	0
SEUC01468_TC01	nscaf3045	1939048	1943886	9	4	0
SEUC15866_TC01	nscaf3045	2061131	2073913	9	4	0
SEUC43885_TC02	nscaf3045	2149538	2165480	9	4	0
SEUC44258_TC01	nscaf3045	2169108	2194004	9	4	0
SEUC34593_TC02	nscaf3045	2199267	2202322	9	4	0
SEUC32233_TC01	nscaf3045	2237414	2244061	9	4	0
SEUC17226_TC01	nscaf3045	2246700	2252046	9	4	0
SEUC42462_TC02	nscaf3045	2515248	2531043	9	4	0
SEUC20759_TC01	nscaf3154	27583	41256	9	5	0
SEUC30207_TC01	nscaf2511	487496	489142	9	6	0
SEUC24893_TC03	nscaf2511	506704	510032	9	6	0
SEUC03199_TC01	nscaf2511	511821	512709	9	6	0
SEUC01529_TC01	nscaf2511	515791	517756	9	6	0
SEUC42201_TC01	nscaf2511	524215	559279	9	6	0
SEUC39890_TC09	nscaf2511	567484	574600	9	6	0
SEUC30859_TC01	nscaf2511	594955	609690	9	6	0
SEUC26347_TC01	nscaf2511	745704	752814	9	6	0
SEUC36626_TC01	nscaf2511	805433	808083	9	6	0
SEUC30863_TC01	nscaf2511	812351	820407	9	6	0
SEUC38373_TC01	nscaf2511	840489	857456	9	6	0
SEUC25295_TC01	nscaf2511	1160826	1165937	9	6	0
SEUC34627_TC01	nscaf2511	1276575	1286468	9	6	0
SEUC34629_TC01;SEUC34627_TC01;SEUC34257_TC01;SEUC37824_TC01	nscaf2511	1288404	1309567	9	6	0
SEUC26699_TC02	nscaf2511	1330370	1333865	9	6	0.047619
SEUC25820_TC01	nscaf2511	1335413	1340284	9	6	0
SEUC22442_TC01	nscaf2511	1343614	1354742	9	6	0
SEUC23967_TC01	nscaf2511	1374845	1392257	9	6	0
SEUC33507_TC01	nscaf2511	1439549	1441846	9	6	0
SEUC01520_TC01	nscaf2511	1624264	1625286	9	6	0
SEUC26367_TC03	nscaf2511	1629712	1634165	9	6	0
SEUC40562_TC02	nscaf2511	1713931	1717326	9	6	0.0333333
SEUC40796_TC02	nscaf2511	1721265	1728758	9	6	0.0357143
SEUC46168_TC01	nscaf2511	1729952	1747260	9	6	0.145833
SEUC29502_TC02	nscaf2511	1749259	1751707	9	6	0.03125
SEUC35223_TC01	nscaf2511	1863890	1877092	9	6	0
SEUC09176_TC01	nscaf2511	2107245	2109022	9	6	0
SEUC27998_TC01	nscaf2511	2226625	2232459	9	6	0
SEUC38495_TC01	nscaf2511	2236845	2241085	9	6	0
SEUC46738_TC01	nscaf2511	2241795	2242107	9	6	0
SEUC43220_TC03	nscaf2511	2268544	2281635	9	6	0
SEUC43994_TC02	nscaf2511	2522026	2529880	9	6	0.0967742
SEUC28982_TC02	nscaf2511	2604370	2605553	9	6	0
SEUC44167_TC09	nscaf2511	2621692	2630715	9	6	0.1875
SEUC09222_TC01	nscaf2511	2632562	2634531	9	6	0
SEUC27633_TC02	nscaf2511	2660511	2661597	9	6	0
SEUC43175_TC02;SEUC45520_TC11	nscaf2511	2662395	2700378	9	6	0.00574713
SEUC45519_TC01	nscaf2511	2703098	2705442	9	6	0
SEUC11571_TC01	nscaf2511	2712207	2713251	9	6	0
SEUC25243_TC01	nscaf2511	2714638	2717806	9	6	0
SEUC42392_TC02	nscaf2511	2722635	2759127	9	6	0
SEUC46294_TC01	nscaf2511	2871540	2879682	9	6	0
SEUC44901_TC02	nscaf2511	3179649	3186839	9	6	0
SEUC27927_TC02	nscaf2511	3222659	3230862	9	6	0.285714
SEUC33069_TC03	nscaf2511	3237146	3253541	9	6	0
SEUC42781_TC12	nscaf2511	3402055	3412821	9	6	0
SEUC27226_TC01	nscaf2511	3482882	3488307	9	6	0
SEUC27759_TC03	nscaf2511	3492654	3498745	9	6	0
SEUC17765_TC01	nscaf2511	3714794	3718475	9	6	0
SEUC23282_TC01	nscaf2511	3874422	3879220	9	6	0
SEUC32443_TC01	nscaf2511	3887306	3909949	9	6	0
SEUC02896_TC01	nscaf2511	3929359	3930939	9	6	0
SEUC38768_TC01	nscaf2511	4452509	4476892	9	6	0
SEUC37942_TC01;SEUC11254_TC01	nscaf2511	4575633	4577372	9	6	0
SEUC41834_TC01	nscaf2511	4901363	4902270	9	6	0
SEUC43778_TC02;SEUC36671_TC01	nscaf2511	4965783	4980141	9	6	0
SEUC36671_TC01	nscaf2511	4990965	5002524	9	6	0
SEUC44609_TC04	nscaf2511	5268515	5279264	9	6	0
SEUC12754_TC02	nscaf2511	5377402	5384564	9	6	0
SEUC26813_TC01	nscaf2511	5443447	5444364	9	6	0.117647
SEUC38530_TC03	nscaf2511	5446978	5450891	9	6	0.0705882
SEUC26260_TC01	nscaf2511	5484280	5492648	9	6	0
SEUC34553_TC04	nscaf2511	5536226	5539917	9	6	0
SEUC29537_TC02	nscaf2511	5606643	5613588	9	6	0.0967742
SEUC18926_TC01	nscaf2511	5667226	5668392	9	6	0
SEUC44730_TC04	nscaf2511	5670232	5695363	9	6	0.0229885
SEUC44228_TC05	nscaf2511	5701145	5721451	9	6	0.0769231
SEUC46785_TC01;SEUC01567_TC01	nscaf2511	5801210	5802526	9	6	0
SEUC30305_TC01	nscaf2511	6491777	6494798	9	6	0
SEUC45955_TC09	nscaf2855	127735	160226	10	1	0.0175439
SEUC37492_TC01	nscaf2855	332399	333631	10	1	0
SEUC39742_TC01	nscaf2855	547639	560286	10	1	0
SEUC33431_TC01	nscaf2855	598621	604047	10	1	0
SEUC38347_TC02	nscaf2855	953789	958147	10	1	0
SEUC02843_TC01	nscaf2855	1108620	1109470	10	1	0
SEUC40789_TC01	nscaf2855	1240457	1241182	10	1	0
SEUC23879_TC01	nscaf2855	1314273	1316242	10	1	0
SEUC44269_TC02	nscaf2855	1475526	1478313	10	1	0
SEUC28177_TC03	nscaf2855	1480576	1481532	10	1	0
SEUC42213_TC01	nscaf2855	1494694	1501468	10	1	0
SEUC23830_TC01	nscaf2855	1542764	1544992	10	1	0
SEUC46301_TC01	nscaf2855	1572646	1584491	10	1	0
SEUC42674_TC01	nscaf2855	1709202	1737586	10	1	0
SEUC25769_TC01	nscaf2855	1740228	1742102	10	1	0
SEUC40003_TC01	nscaf2855	1807259	1812474	10	1	0
SEUC37499_TC01	nscaf2855	1817245	1820188	10	1	0
SEUC46104_TC02	nscaf2855	1823507	1833659	10	1	0
SEUC46105_TC01	nscaf2855	2138711	2161674	10	1	0
SEUC40390_TC01	nscaf2855	2190963	2193572	10	1	0
SEUC41074_TC02	nscaf2855	2195534	2201973	10	1	0
SEUC46156_TC03	nscaf2855	2276803	2290319	10	1	0.0319149
SEUC30241_TC01	nscaf2855	2341821	2367619	10	1	0
SEUC38752_TC03	nscaf2855	2388581	2393922	10	1	0
SEUC26313_TC01	nscaf2855	2409631	2411454	10	1	0
SEUC41954_TC02	nscaf2855	2471840	2483046	10	1	0
SEUC31742_TC01	nscaf2855	2512791	2530256	10	1	0
SEUC29409_TC01	nscaf2855	2536730	2544861	10	1	0
SEUC27504_TC01	nscaf2855	2741895	2744698	10	1	0
SEUC46695_TC01	nscaf2855	2765674	2766843	10	1	0
SEUC29764_TC01	nscaf2855	2769048	2781052	10	1	0
SEUC29766_TC01	nscaf2855	2828238	2835790	10	1	0
SEUC25713_TC01	nscaf2855	2883790	2886364	10	1	0
SEUC36595_TC01	nscaf2855	2888449	2899761	10	1	0
SEUC31390_TC01	nscaf2855	2901626	2905076	10	1	0
SEUC25271_TC01	nscaf2855	2929581	2931282	10	1	0
SEUC21474_TC01	nscaf2855	2966017	2967940	10	1	0
SEUC03185_TC01	nscaf2855	2969023	2970960	10	1	0
SEUC33562_TC01	nscaf2855	2973377	2980479	10	1	0.116279
SEUC26331_TC01	nscaf2855	3003707	3004642	10	1	0
SEUC39919_TC02	nscaf2855	3009235	3010818	10	1	0
SEUC39595_TC06	nscaf2855	3011996	3019876	10	1	0.0238095
SEUC34957_TC02	nscaf2855	3365112	3385974	10	1	0
SEUC40326_TC03	nscaf2855	3429215	3439201	10	1	0
SEUC23245_TC02	nscaf2855	3449713	3470476	10	1	0
SEUC46198_TC05	nscaf2855	3617057	3635587	10	1	0.0172414
SEUC28501_TC01	nscaf2855	3699716	3700984	10	1	0
SEUC36220_TC01	nscaf2855	3743048	3748509	10	1	0
SEUC36219_TC01	nscaf2855	3751437	3758929	10	1	0
SEUC27039_TC01	nscaf2855	3765484	3769213	10	1	0
SEUC46121_TC02	nscaf2855	3776895	3782428	10	1	0
SEUC39619_TC08	nscaf2855	3820469	3834832	10	1	0
SEUC10095_TC01	nscaf2855	3905622	3907635	10	1	0
SEUC08525_TC01	nscaf2855	3910285	3911916	10	1	0
SEUC33106_TC02	nscaf2855	3916805	3920834	10	1	0.0277778
SEUC39666_TC03	nscaf2855	3922679	3933800	10	1	0
SEUC33226_TC08	nscaf2855	3938284	3950458	10	1	0
SEUC43014_TC03	nscaf2855	3992696	3998584	10	1	0.2625
SEUC36518_TC02	nscaf2855	4032263	4046226	10	1	0
SEUC21283_TC01	nscaf2855	4122115	4123658	10	1	0.0277778
SEUC26584_TC02	nscaf2855	4124416	4125152	10	1	0
SEUC22982_TC01	nscaf2855	4217971	4220042	10	1	0
SEUC29316_TC03	nscaf2855	4235515	4240838	10	1	0
SEUC40020_TC16	nscaf2855	4263972	4272184	10	1	0.0288462
SEUC10407_TC01	nscaf2855	4275213	4276908	10	1	0.0909091
SEUC33481_TC03	nscaf2855	4298661	4304339	10	1	0
SEUC41664_TC01	nscaf2855	4361583	4373289	10	1	0
SEUC25259_TC01	nscaf2855	4568891	4577568	10	1	0
SEUC32021_TC01	nscaf2855	4843282	4855500	10	1	0
SEUC29669_TC01	nscaf2855	4877553	4879560	10	1	0
SEUC44834_TC08	nscaf2855	4880932	4882628	10	1	0.0810811
SEUC03787_TC01	nscaf2855	4937105	4939119	10	1	0
SEUC32437_TC01	nscaf2855	4942370	4948750	10	1	0
SEUC22474_TC01	nscaf2855	4954400	4962836	10	1	0
SEUC09295_TC01	nscaf2855	5028369	5029854	10	1	0
SEUC45358_TC27	nscaf2855	5030783	5051099	10	1	0
SEUC40922_TC01	nscaf2855	5102856	5105730	10	1	0.030303
SEUC31745_TC03	nscaf2855	5177840	5188624	10	1	0
SEUC43703_TC04	nscaf2855	5214842	5220004	10	1	0
SEUC43286_TC03	nscaf2855	5222810	5238950	10	1	0.0526316
SEUC35194_TC02	nscaf2855	5290635	5298417	10	1	0.05
SEUC23030_TC01	nscaf2855	5307242	5311101	10	1	0
SEUC30898_TC01	nscaf2855	5588395	5589816	10	1	0
SEUC46557_TC02	nscaf2855	5612764	5623050	10	1	0.0337079
SEUC25880_TC01	nscaf2855	5626755	5634663	10	1	0
SEUC40312_TC01	nscaf2855	5976936	5989189	10	1	1
SEUC45816_TC02	nscaf2855	6005445	6011098	10	1	0
SEUC38218_TC01	nscaf2855	6108438	6116784	10	1	0.027027
SEUC46832_TC01	nscaf2855	6123021	6123746	10	1	0
SEUC31995_TC01	nscaf2855	6129450	6134297	10	1	0.0425532
SEUC38773_TC01	nscaf2855	6195291	6199942	10	1	0.05
SEUC22996_TC02	nscaf2855	6367411	6372845	10	1	0
SEUC25840_TC01	nscaf2855	6386030	6395702	10	1	0
SEUC38344_TC01	nscaf2855	6397095	6398166	10	1	0.0851064
SEUC41655_TC01	nscaf2855	6403192	6407076	10	1	0.0526316
SEUC46648_TC02;SEUC46646_TC01	nscaf2855	6426464	6440889	10	1	0.0192308
SEUC46647_TC01	nscaf2855	6445108	6446342	10	1	0.036036
SEUC39963_TC01	nscaf2855	6450080	6461852	10	1	0
SEUC46636_TC04	nscaf2855	6535850	6549347	10	1	0
SEUC12448_TC01	nscaf2855	6581911	6582081	10	1	0
SEUC45712_TC01	nscaf2855	6586764	6610460	10	1	0
SEUC32463_TC29	nscaf2855	6702612	6712804	10	1	0
SEUC44187_TC01	nscaf2855	6825288	6829115	10	1	0.111111
SEUC43157_TC01	nscaf2855	6830634	6846967	10	1	0.25
SEUC02897_TC01	nscaf2855	6860179	6861920	10	1	0
SEUC32766_TC01	nscaf2855	6957481	6959343	10	1	0
SEUC26802_TC01	nscaf2855	6962227	6967461	10	1	0.411765
SEUC13263_TC01	nscaf2855	7213592	7214386	10	1	0
SEUC29759_TC01	nscaf2855	7242555	7243979	10	1	0
SEUC11679_TC01	nscaf2855	7247157	7251155	10	1	0
SEUC37004_TC01	nscaf2855	7288460	7297496	10	1	0
SEUC09670_TC01	nscaf2857	52943	57580	10	2	0.111111
SEUC24787_TC02	nscaf2859	19878	25368	10	3	0
SEUC22986_TC01	nscaf2859	173223	173660	10	3	0.481481
SEUC25651_TC01	nscaf2859	179231	183792	10	3	0
SEUC28950_TC01	nscaf2859	188487	204618	10	3	0
SEUC46532_TC01	nscaf2859	209671	212135	10	3	0
SEUC02957_TC01	nscaf2859	221940	227472	10	3	0
SEUC19793_TC03	nscaf2859	239407	241377	10	3	0
SEUC35293_TC04	nscaf2859	250605	262356	10	3	0
SEUC43725_TC05	nscaf2859	276775	278010	10	3	0
SEUC08562_TC01	nscaf2859	418318	428528	10	3	0
SEUC03159_TC01	nscaf2859	517838	528795	10	3	0
SEUC00914_TC01	nscaf2859	535495	536982	10	3	0
SEUC43943_TC02	nscaf2859	573779	587654	10	3	0.0384615
SEUC43940_TC01	nscaf2859	591123	598940	10	3	0.181818
SEUC40372_TC02	nscaf2859	607290	625822	10	3	0
SEUC29741_TC02	nscaf2859	633706	635597	10	3	0
SEUC29508_TC01;SEUC21261_TC01	nscaf2859	636180	653865	10	3	0
SEUC29743_TC01	nscaf2859	662125	669564	10	3	0
SEUC43223_TC01;SEUC38800_TC02;SEUC43100_TC07;SEUC46317_TC01;SEUC43224_TC04;SEUC46316_TC05	nscaf2859	732807	824065	10	3	0.0561224
SEUC33903_TC01	nscaf2859	826799	847621	10	3	0
SEUC21470_TC01	nscaf2859	867379	869692	10	3	0.0384615
SEUC09607_TC01	nscaf2859	873435	873866	10	3	0
SEUC26607_TC01	nscaf2859	876861	878681	10	3	0.0666667
SEUC12841_TC01	nscaf2859	919126	921461	10	3	0
SEUC40593_TC02	nscaf2859	938908	944863	10	3	0
SEUC28988_TC01	nscaf2859	968353	975139	10	3	0
SEUC33857_TC01	nscaf2859	984406	1000708	10	3	0.0588235
SEUC35163_TC01	nscaf2859	1030365	1034015	10	3	0
SEUC34508_TC04	nscaf2859	1036538	1043947	10	3	0
SEUC24954_TC02	nscaf2859	1056433	1064470	10	3	0
SEUC01621_TC01	nscaf2859	1069933	1070907	10	3	0
SEUC37624_TC01	nscaf2859	1076743	1102363	10	3	0
SEUC24264_TC01	nscaf2859	1107414	1109160	10	3	0
SEUC42756_TC01	nscaf2859	1113001	1134277	10	3	0.0333333
SEUC10023_TC01	nscaf2859	1156864	1159778	10	3	0
SEUC40538_TC01	nscaf2859	1177932	1192817	10	3	0.0107527
SEUC42267_TC01	nscaf2859	1236319	1240989	10	3	0
SEUC42266_TC01	nscaf2859	1241784	1253180	10	3	0
SEUC44887_TC02	nscaf2859	1260121	1268957	10	3	0.125
SEUC46871_TC01	nscaf2859	1298318	1302135	10	3	0
SEUC46516_TC01	nscaf2859	1313854	1327805	10	3	0
SEUC46515_TC07	nscaf2859	1329822	1332084	10	3	0.097561
SEUC33873_TC03	nscaf2859	1343880	1358556	10	3	0
SEUC32864_TC01	nscaf2859	1368402	1392193	10	3	0
SEUC42724_TC01	nscaf2859	1395941	1397505	10	3	0
SEUC31756_TC01	nscaf2859	1403492	1408334	10	3	0
SEUC33568_TC01	nscaf2859	1454048	1465713	10	3	0
SEUC39366_TC03	nscaf2859	1475700	1490311	10	3	0.0350877
SEUC30586_TC04	nscaf2859	1561214	1575240	10	3	0
SEUC35306_TC02	nscaf2859	1585690	1593580	10	3	0
SEUC26824_TC01	nscaf2859	1597393	1617896	10	3	0
SEUC42727_TC04	nscaf2859	1682584	1696922	10	3	0
SEUC29415_TC01	nscaf2859	1740056	1747207	10	3	0.75
SEUC27694_TC01	nscaf2859	1754853	1756013	10	3	0
SEUC21906_TC01	nscaf2859	1768166	1769713	10	3	0
SEUC24490_TC01	nscaf2859	1805548	1806648	10	3	0
SEUC31650_TC02	nscaf2859	1822463	1823881	10	3	0.0754717
SEUC41476_TC02;SEUC41796_TC17	nscaf2859	1901694	1941451	10	3	0.142088
SEUC44634_TC01	nscaf2860	7470	16978	10	4	0.0638298
SEUC13674_TC01	nscaf2860	205112	214616	10	4	0
SEUC39976_TC08	nscaf2860	218058	233233	10	4	0.0857143
SEUC21934_TC01	nscaf2860	268672	272993	10	4	0.333333
SEUC22844_TC02	nscaf2860	277941	280260	10	4	0
SEUC44613_TC09	nscaf2860	315089	328399	10	4	0.0517241
SEUC40649_TC01	nscaf2860	401289	405543	10	4	0.185185
SEUC26212_TC01	nscaf2860	407125	410818	10	4	0.129032
SEUC31772_TC02	nscaf2860	511498	534649	10	4	0
SEUC42788_TC01	nscaf2860	536934	539082	10	4	0
SEUC22269_TC01	nscaf2860	551322	561509	10	4	0
SEUC30860_TC01	nscaf2860	608241	614972	10	4	0
SEUC30608_TC01	nscaf2860	616033	618483	10	4	0
SEUC26706_TC01	nscaf2860	741087	748750	10	4	0
SEUC42233_TC01	nscaf2860	835455	838282	10	4	0.075
SEUC42232_TC02	nscaf2860	840911	842877	10	4	0.111111
[truncated: 3,768 more rows]
